# Supplementary material for: Evidence-based care pathways for people with dementia and neurodegenerative disorders in Europe: a systematic review of models, integration of digital technologies, and quality indicators
Source: Front Med (Lausanne). 2026 Jun 29;13:1774318. doi: 10.3389/fmed.2026.1774318 (PMC13357144; doi:10.3389/fmed.2026.1774318)
Supplement: Supplementary file 3 [file Table_1.XLSX]

## Sheet: RoB-2 Detailed Assessment
Study	D1	D2	D3	D4	D5	Overall	Notes
Anthony et al., 2025	Some concerns	Low	Some concerns	Low	Low	Some concerns	Some concerns due to insufficient reporting of the randomization process and allocation concealment, and unclear handling of missing outcome data. No major concerns identified in intervention deviations, outcome measurement, or selective reporting.
Clare et al., 2019	Low	Low	Low	Low	Low	Low	Centralised randomisation with dynamic allocation; blinded outcome assessment; strong intervention fidelity and high protocol adherence.
Cooper et al., 2024	Low	Low	Low	Some concerns	Low	Some concerns	Primary outcome based on carer-rated Goal Attainment Scaling (subjective outcome) with unblinded carers, introducing potential measurement bias; robust randomisation, trial registration, intention-to-treat analysis, and extensive sensitivity analyses addressing missing data.
O’Brien et al., 2021	Some concerns	Low	Some concerns	Low	Some concerns	Some concerns	Pilot cluster-RCT with services as the unit of randomization; timing of participant recruitment relative to cluster allocation not clearly reported; withdrawal of one cluster; absence of a clearly prespecified primary outcome.
McDermid et al., 2023	Low	Low	Some concerns	Some concerns	Low	Some concerns	Large cluster-randomized controlled trial with centralized CTU randomization using minimization after baseline; outcome assessors blinded, but the primary outcome relied on staff proxy-rated quality of life, introducing potential risk of measurement bias; attrition and completeness of outcome data not fully reported in the published report.
Meads et al., 2020(DCM EPIC)	Some concerns	Some concerns	High	Some concerns	Some concerns	High	Cluster-randomized controlled trial with resident recruitment occurring after cluster randomisation, introducing potential selection bias. Approximately 50% loss to follow-up with limited justification and low intervention compliance, indicating high risk due to missing outcome data. Outcomes were largely staff- or proxy-rated in an unblinded context. Open-cohort recruitment at 16 months further …
Gao et al., 2020	Low	Low	Low	Low	Low	Low	Centralized minimization randomization with adequate allocation concealment; blinded data collectors and analysts; intention-to-treat analysis with multiple imputation for missing data and extensive sensitivity analyses, minimizing risk of bias across all domains.
Eggers et al., 2018	Some concerns	Some concerns	Low	High	Low	High	Individually randomized trial without blinding of participants or investigators; primary outcome was patient-reported quality of life (PDQ-39), leading to high risk of measurement bias.
Michalowsky et al., 2024	Some concerns	Some concerns	Some concerns	High	Some concerns	High	Cluster-randomized trial in general practitioner practices with long-term follow-up (36 months); primary outcomes largely caregiver- or proxy-reported without blinding, leading to high risk of measurement bias; intervention complexity and attrition over time introduce additional concerns.
Thyrian et al., 2017	Some concerns	Some concerns	Low	High	Some concerns	High	Cluster-randomized trial in general practitioner practices; primary outcomes largely proxy-reported and assessed by non-blinded intervention nurses, resulting in high risk of measurement bias; intensive case-management intervention.
Birkenhäger-Gillesse et al., 2022	Some concerns	Some concerns	Low	High	Low	High	Individual dyad RCT; no blinding; primary outcome was QALYs derived from EQ-5D-3L (self- and proxy-reported), leading to high risk of measurement bias; modified intention-to-treat excluding pre-baseline dropouts; multiple imputation used for missing data.
Boots et al., 2018	Low	Low	Low	Some concerns	Low	Some concerns	Individual single-blind RCT with computer-generated block randomization and blinded outcome assessment; primary outcomes were self-reported by caregivers, introducing some concern for measurement bias despite use of validated instruments.
Neal et al., 2023	Low	Some concerns	Low	High	Low	High	Individual non-blinded RCT with stratified block randomization; primary outcomes largely self-reported (EQ-5D-5L, ASCOT, MSPP, SSCQ), leading to high risk of measurement bias despite robust multiple imputation and comprehensive economic analyses.
Amieva et al., 2016 (ETNA3)	Low	Some concerns	Some concerns	Low	Low	High	Individual dyad RCT; no blinding; primary outcome was QALYs derived from EQ-5D-3L (self- and proxy-reported), resulting in high risk of measurement bias; modified intention-to-treat excluding pre-baseline dropouts, partially mitigated through multiple imputation.
Hommel et al., 2020 (CLaSP)	Low	Some concerns	Some concerns	High	Low	High	Pragmatic multicenter RCT with 3:1 allocation and centralized, stratified randomization. No blinding; subjective primary outcome (UPDRS-II), leading to high risk of measurement bias. Study terminated early and underpowered. Handling of missing data was heterogeneous across outcomes, resulting in some concerns but not clear evidence of bias.
Van den Block et al., 2019/20 (PACE)	Low	Some concerns	Some concerns	High	Some concerns	High	Large multinational cluster-RCT with robust stratified randomization and appropriate mixed-model analyses. However, the primary resident outcome (EOLD-CAD) was staff-reported after death with no blinding, resulting in high risk of detection bias. Pragmatic palliative care context with some missing data and multiple outcomes contributes to residual uncertainty.
Berge et al., 2025	Low	Some concerns	Some concerns	Some concerns	Low	Some concerns	Stepped-wedge randomized controlled trial at dyad level with concealed allocation sequence and blinded outcome assessors. Participants and coordinators were not blinded. Primary outcomes were caregiver-reported (RSS, RUD-PADL). Long follow-up with repeated measures; secular trends and municipality effects were adjusted using mixed-effects models.
Hasselgren et al., 2024	Low	Some concerns	Low	Low	Some concerns	Some concerns	Pilot individual RCT with robust stratified randomization and blinded outcome assessors. Intervention could not be blinded and involved intensive multidisciplinary rehabilitation. Small sample size and exploratory analyses; missing data were handled using available-case analyses without imputation.
Novotni et al., 2024 (NOMAD)	Low	Some concerns	Some concerns	Some concerns	Some concerns	Some concerns	Cluster randomized controlled trial at GP-practice level with adequate independent randomization. Participants and intervention teams were not blinded; primary outcomes were largely caregiver-reported, introducing potential measurement bias. Intention-to-treat analysis was used, but handling and extent of missing outcome data and prespecified analysis plan were not fully reported.
Pivodic et al., 2018 (ACP+)	Low	Some concerns	Low	Low	Some concerns	Some concerns	Cluster randomized controlled trial in nursing homes with randomization by an independent blinded statistician using matched pairs. Lack of blinding of participants and staff was expected given the educational nature of the intervention. Outcomes were staff-reported and appropriate to the intervention. Intention-to-treat analysis was used. One secondary outcome (attitudes) was dropped post hoc du…
Dröes et al., 2019	Low	Some concerns	High	High	Some concerns	High	Explorative cluster-RCT with randomization at meeting-center level and additional non-randomized reference group (TOPICS-MDS). High and differential attrition across arms; complex design with multiple intervention components and mixed randomized/non-randomized comparisons. No blinding; outcomes largely self-reported by people with dementia and caregivers. Several outcome measures not psychometric…
Eichler et al., 2015	Low	Low	Some concerns	Low	Some concerns	Some concerns	Cluster-randomized controlled trial; however, this publication reports a cross-sectional baseline analysis prior to delivery of the intervention. Randomization at GP-practice level described and adequate. No deviations from intended intervention as no intervention effects were assessed. Missing data present at baseline due to incomplete assessments and withdrawals. Outcomes based on standardized …

## Sheet: ROBINS-I
Study	Confounding	Selection	Classification of exposure	Deviations	Missing data	Outcome measurement	Selection of reported result	Overall	Notes
Watson et al., 2024	Moderate	Serious	Low	Low	Serious	Low	Low	Serious	Large retrospective EHR-based cohort study using group-based trajectory modelling. High attrition and restriction to participants with ≥5 years complete post-diagnosis data introduce selection and missing data bias. Extensive adjustment for sociodemographic confounders; objective mortality outcome.
Bosetti et al., 2021	Serious	Moderate	Low	Low	Moderate	Low	Low	Serious	Historical cohort comparing specialized geriatric ED care (MUPA/GEMU) with standard emergency care. Exposure depended on admission during working hours and availability of the MUPA unit, introducing substantial risk of confounding and selection bias. Multivariable logistic regression was used, but residual confounding related to illness severity and social vulnerability is likely. Outcomes (30-da…
Volpe et al., 2019	Serious	Moderate	Low	Low	Moderate	Moderate	Low	Serious	Multinational cross-sectional study describing pathways to specialist dementia care in 15 countries. No intervention or causal comparison; substantial confounding by health system characteristics, referral practices, and socioeconomic context not controlled analytically. Selection limited to consecutive attendees at specialist centres (excludes undiagnosed or non-referred cases). Outcomes based o…
Aho et al., 2025	Moderate	Low	Low	Low	Low	Low	Low	Moderate	Large population-based retrospective cohort using linked administrative and national registries in Stockholm (n=9,781). Care pathways (primary vs specialist care) defined objectively via registry data. Minimal risk of misclassification of exposure and outcomes. Confounding by age, disease severity, comorbidity, and health system factors likely, although study is primarily descriptive and not aime…
Galvin et al., 2017	Moderate	Moderate	Low	Low	Low	Moderate	Low	Moderate	National cohort study of ALS care pathways using chart review and national registry data. No randomization or intervention; analyses explore associations between referral patterns, time to diagnosis, and costs. Potential confounding by disease severity, symptom onset type, and healthcare access (e.g., private insurance), partially addressed through multivariable regression. Selection limited to p…

## Sheet: MMAT Assessment
Study	Category	QL1 /QT1/MM1	QL2 /QT2/MM2	QL3/QT3/MM3	QL4/QT4/MM4	QL5/QT5/MM5	Overall	Notes
Carey et al., 2017	Qualitative study	Yes	Yes	Yes	Yes	Yes	High	Qualitative action research using participatory workshops with carers and people with dementia. Approach appropriate and coherent with aims. Data derived from workshops and reflective cycles. Analysis is interpretive and exploratory rather than systematic thematic coding; researcher reflexivity not explicitly reported. For GRADE: contributes primarily to contextual understanding and intervention …
Clare et al., 2023	Mixed methods study	Yes	Yes	Yes	Yes	Yes	High	Mixed-methods implementation study evaluating delivery of GREAT Cognitive Rehabilitation in routine services. Clear rationale for mixed-methods design. Quantitative outcomes (reach, goal attainment, costs) and qualitative data (interviews, surveys) analysed rigorously and integrated using a framework analysis approach. No control group and descriptive outcome analysis reflect pragmatic implementa…
Giebel et al., 2021	Qualitative study	Yes	Yes	Yes	Yes	Yes	High	Qualitative interview study exploring inequalities in access to healthcare and community services among people living with dementia (YOD and LOD) and family carers. Appropriate qualitative design with semi-structured interviews and inductive thematic analysis. Multiple coders independently analysed transcripts and agreed themes collaboratively, with involvement of a public adviser. Limitations in…
Gridley et al., 2019	Mixed methods study	Yes	Yes	Unclear	No	Yes	Moderate	Clear rationale for a mixed-methods feasibility study, combining secondary administrative data, survey data, and qualitative interviews/focus groups. Qualitative components are well described and appropriate for exploring context, outcomes, and feasibility. Quantitative component is limited by administrative data quality, non-randomised comparisons, and inability to conduct planned multivariable …
Hobson et al., 2019	Mixed methods study	Yes	Yes	Yes	Unclear	Yes	High–Moderate	Clear rationale for mixed-methods process evaluation. Qualitative interviews and quantitative usage/outcome data collected and triangulated. Integration described, but limited explicit discussion of discordant findings. Appropriate for feasibility; not designed to assess effectiveness → downgrade for GRADE precision and indirectness.
Kehagia et al., 2024	Mixed methods study	Yes	Yes	Yes	Unclear	Yes	High–Moderate	Clear rationale for mixed-methods approach to evaluate feasibility, acceptability and safety of a home-based care pathway. Quantitative clinical, process and audit data combined with qualitative interviews. Integration evident through triangulation of findings, though explicit discussion of discordant results is limited. Appropriate for feasibility; not designed to assess effectiveness → GRADE do…
Modarres et al., 2023	Quantitative non-randomized study	Yes	Yes	Yes	Yes	Yes	High	Quantitative non-randomized diagnostic accuracy study evaluating ICA versus specialist diagnosis as reference standard. Appropriate participant selection and clearly defined outcomes. Usability data collected but not deeply integrated with quantitative findings; therefore assessed under quantitative MMAT criteria rather than full mixed-methods. Relevant for care pathway efficiency rather than eff…
Sampson et al., 2017	Mixed methods (QI train-the-trainer; pre–post + ward observations)	Yes	Some concerns	Yes	Some concerns	Some concerns	Moderate	Mixed-methods evaluation across individual (SCIDS pre/post), ward (PIE observations), organisational and system levels. Quantitative component is uncontrolled pre–post with substantial missing follow-up (complete-case primary analysis; mean imputation sensitivity) → risk of bias and likely GRADE downgrade for study limitations. Qualitative PIE used a structured tool with dual coding and framework…
Wyman et al., 2024	Mixed methods (convergent; process evaluation within intervention arm)	Yes	Yes	Yes	Yes	Some concerns	High	Explicit convergent mixed-methods design with pre-specified theoretical model and causal assumptions. Quantitative (acceptability questionnaire, adherence, observational checklist Likert data) and qualitative (interviews, free-text questionnaire data, session observations) components are well described and appropriate. Strong integration using joint displays mapped to causal assumptions. Purposiv…
Eichler et al., 2014	Quantitative non-randomized (implementation & feasibility study)	Yes	Yes	Some concerns	Yes	Yes	Moderate	Quantitative implementation study embedded within an ongoing cluster-RCT but not analysing randomized outcomes. Clear population definition and appropriate measurement of interventions and acceptability. Pre–post comparison (pre-IMS vs IMS group) without randomisation or formal adjustment for confounding, leading to some concern regarding group comparability. Small sample in IMS group (n=33) and …
Eichler et al., 2016	Quantitative descriptive (cross-sectional, baseline data from cluster-RCT)	Yes	Yes	Some concerns	Yes	Yes	Moderate	Cross-sectional analysis of baseline data from the intervention arm of an ongoing cluster-RCT. Population clearly defined and appropriate standardized instruments used to assess unmet needs and clinical characteristics. Analysis appropriately accounted for clustering (random effects at GP level). However, selection bias is possible as only participants with completed computer-assisted needs asses…
Ketchum et al., 2023	Qualitative	Yes	Yes	Yes	Some concerns	Yes	High	Qualitative study using semi-structured interviews with caregivers from underserved and minority populations in the US and Germany. Study aim and qualitative approach are clearly aligned. Data collection methods are appropriate and comparable across settings. Thematic analysis followed established procedures with inductive and deductive coding; US data were double-coded with consensus procedures.…
Kilimann et al., 2022	Quantitative	Yes	Yes	Yes	Yes	Yes	High	The study uses well-established tools to assess caregiver needs, quality of life, and burden. The sampling method is appropriate, but recruitment data for final analysis (end of recruitment Jan 2022) are not yet available, which slightly limits the data's maturity. The analysis is straightforward, comparing caregiver self-reports against various scales. Data collection methods are robust. However…
Lech et al., 2023	Quantitative – cluster randomized controlled trial	Yes	Yes	Yes	No	Yes	Moderate	Cluster randomization at PCP level was clearly described and appropriate. Baseline characteristics were reported. Follow-up completed over 9 months. Outcomes relied mainly on self-developed checklists and self-reported measures, with no blinding of participants or assessors. Per-protocol analyses indicate reasonable adherence.
Seidel et al., 2022	Qualitative	Yes	Yes	Yes	Yes	Yes	High	Qualitative design using semi-structured interviews was appropriate to explore barriers and facilitators to implementation. Data collection followed COREQ and SRQR standards and was guided by CFIR. Analysis used systematic qualitative content analysis with double coding and refinement. Findings are clearly grounded in the data and coherently linked to the theoretical framework.
Thyrian et al., 2016	Quantitative descriptive	Yes	some concerns	Yes	No	Yes	Moderate	Cross-sectional postal survey with a clearly defined target population (all GPs in the region). Sampling strategy was appropriate, but response rate was low (20.5%), indicating risk of nonresponse bias. Validated attitude questionnaires and appropriate descriptive and comparative statistics were used. Findings mainly inform acceptability and professional attitudes rather than effectiveness.
Alquati et al., 2022	Qualitative (Constructivist Grounded Theory)	Yes	Yes	Yes	Yes	Yes	High	Constructivist grounded theory study exploring how care for people with ALS is initiated. Clear justification of qualitative approach, purposive and theoretical sampling, concurrent data collection and analysis, explicit saturation, memoing, reflexivity, and methodological supervision. Strong coherence between research question, methods, analysis, and interpretation.
Gervasi et al., 2019	Quantitative descriptive (document analysis)	Yes	Yes	Yes	Yes	Yes	High	National document analysis of Italian Integrated Care Pathways (ICPs) for dementia. Exhaustive sampling of officially adopted ICPs, structured checklist based on national guidance, independent double rating with high inter-rater reliability (ICC), and appropriate descriptive and inferential statistical analyses.
Stara et al., 2021	Mixed methods (user-centered feasibility / usability study)	Yes	Yes	Yes	Some concerns	Some concerns	Moderate	Mixed-methods feasibility study evaluating an embodied conversational agent for people with mild dementia. Quantitative measures (QOL-AD, SUS, closeness scale, telemetry data) were combined with qualitative user feedback and integrated through cluster analysis and persona development. Integration was clear, but handling of divergences between qualitative and quantitative findings and explicit app…
Vallortigara et al., 2023	Quantitative descriptive (cross-sectional patient survey)	Yes	Some concerns	Yes	Some concerns	Yes	Moderate	Multicountry patient survey (UK, Germany, Italy) comparing specialist vs non-specialist care for ataxias. Appropriate quantitative design to explore care pathways, service use and patient satisfaction. Sampling representativeness and nonresponse bias were not fully described, limiting certainty. Evidence is mainly descriptive and intended to inform policy and guideline development rather than est…
Bieber et al., 2017	Qualitative (case vignette study)	Yes	Yes	Yes	Yes	Yes	High	Cross-national qualitative study using a case vignette approach to describe and compare national dementia care pathways. Vignettes were developed based on a structured mapping of services and analysed using qualitative content analysis. Strong methodological coherence and appropriate design for exploring access to and utilization of formal dementia care across countries. Evidence is descriptive a…
Leroi et al., 2024	Qualitative (facilitated workshops / system readiness study)	Yes	Yes	Yes	Yes	Yes	High	Qualitative study using a series of facilitated multidisciplinary workshops, including Patient and Public Involvement, to assess health system readiness for implementing new disease-modifying therapies for Alzheimer’s disease. Guided by an evidence-based conceptual framework of system readiness (hardware and software components). Data were collected through recorded workshops and field notes, wit…
Petry et al., 2022	Mixed Methods (process evaluation / feasibility & implementation study)	Yes	Yes	Yes	Yes	Yes	High	Mixed-methods process evaluation examining the feasibility and implementation of an evidence-based dementia care pathway with care bundles in acute hospital care. Quantitative staff surveys (pre/post) assessed dementia and family care competence and person-centred care; qualitative focus group data explored acceptability, appropriateness, feasibility, and contextual barriers and facilitators. Int…
Stamou et al., 2021	Qualitative study (Appreciative Inquiry; survey free-text + interviews)	Yes	Yes	Yes	Yes	Yes	High	Qualitative study using Appreciative Inquiry (discovery and dream phases) to explore what works well in support services for people with young-onset dementia (YOD). Data derived from a nationwide survey with open-ended questions and follow-up semi-structured interviews. Analysis used inductive thematic analysis and template analysis. Strong methodological rigor with reflexivity, multiple coders, …
Hobson et al., 2016	Mixed-methods pilot & feasibility study (process evaluation)	Yes	Yes	Yes	Partially yes	Yes (with limitations)	Moderate quality	Mixed-methods design appropriate for feasibility and process evaluation. Integration of qualitative and quantitative data was clear and justified. Quantitative component limited by small sample size and pilot nature. No effectiveness estimates; contributes primarily to feasibility, acceptability and implementation evidence. For GRADE, evidence certainty would be low, due to pilot design, imprecis…
van Gils et al., 2024	Not MMAT – Diagnostic accuracy / clinical decision support system (CDSS) study	NA	NA	NA	NA	NA	Not applicable	This study evaluates a stepwise diagnostic strategy and a data-driven CDSS using memory-clinic cohorts. MMAT is not designed for diagnostic accuracy or prediction model studies. Appropriate tools would be QUADAS-2 and/or PROBAST. Key concerns relevant for GRADE include selection bias (only participants with MRI and CSF included), simulated index test (cCOG for most participants), data-driven prob…
Rovini et al., 2017	Conceptual / system design paper (not empirical)	NA	NA	NA	NA	NA	Not applicable	This paper presents clinical hypotheses and the conceptual design of the DAPHNE mHealth and telemedicine system for Parkinson’s disease care. It does not report empirical data collection, sampling, or qualitative/quantitative analysis; therefore, MMAT criteria are not applicable. Useful for understanding system rationale and care pathway design, but not for methodological quality assessment.

## Sheet: GRADE-CERQual
Synthesized finding	Methodological limitations	Coherence	Adequacy of data	Relevance	Overall CERQual confidence
SF1. Variability in pathway scope (complete vs partial pathways)	Minor concerns. Supported by qualitative, mixed-methods, and descriptive quantitative studies; some reliance on observational designs.	High coherence across countries and study designs.	High adequacy (81 studies; broad geographic coverage).	High relevance to European pathway structure.	High confidence
SF2. Care coordination dominant; end-of-life underrepresented	Minor to moderate concerns due to descriptive and feasibility-focused designs.	Strong internal consistency across studies.	High adequacy for coordination; moderate for end-of-life care due to fewer studies.	High relevance for pathway gaps.	Moderate–High confidence
SF3. Multidisciplinary teams and coordinated follow-up as core components	Minor concerns; some studies at high RoB but findings consistent across designs.	Very high coherence across settings and countries.	High adequacy (large number of studies).	High relevance to pathway functioning.	High confidence
SF4. Central role of caregiver involvement	Minor concerns; mostly qualitative and mixed-methods studies with good methodological quality.	High coherence across populations and conditions.	High adequacy (widely reported).	High relevance to person-centred care.	High confidence
SF5. Personalized care planning and treatment decision-making	Moderate concerns due to heterogeneity in measurement and implementation detail.	Generally coherent, with contextual variation.	Moderate–high adequacy.	High relevance.	Moderate confidence
SF6. Uneven integration of digital technologies	Moderate concerns due to feasibility studies, pilots, and non-comparative designs.	Coherent pattern of incremental and uneven adoption.	Moderate adequacy.	High relevance to modern pathways.	Moderate confidence
SF7. Central workforce roles with limited geriatric/palliative involvement	Minor concerns; workforce roles consistently described but often descriptively.	High coherence across health systems.	Moderate–high adequacy.	High relevance for service design.	Moderate–High confidence
SF8. Persistent training needs across pathways	Minor concerns; training needs identified mainly through qualitative and implementation studies.	High coherence across contexts.	Moderate adequacy.	High relevance for sustainability and quality.	Moderate confidence
