# Supplementary material for: Evidence-based care pathways for people with dementia and neurodegenerative disorders in Europe: a systematic review of models, integration of digital technologies, and quality indicators
Source: Front Med (Lausanne). 2026 Jun 29;13:1774318. doi: 10.3389/fmed.2026.1774318 (PMC13357144; doi:10.3389/fmed.2026.1774318)
Supplement: Supplementary file 4 [file Table_2.XLSX]

## Sheet: Data Extraction Matrix
Data extraction matrix
Study ID	Author, Year	Country / Region	Study Type	Care Settings Involved	Level of Care	Target Population	Study Focus	Intervention scope Complete care pathway OR Partial phase	Care Pathway Phases Addressed	Care Pathway Aim	Care Pathway Scope & Components	Care Processes Described	Coordination, Continuity, and Integration	Professional Roles / Qualifications	Digital Tools / Technology	Digital Tools Assessed via HTA	Standardized cognitive questionnaires, instruments, tools, and assessments	Biomarkers Included	Reported Outcomes	Quality Indicators Reported	Implementation Insights
Study_1	Aho et al., 2025	Sweden	Observational cohort study	Primary care, specialist care	Primary and secondary	People with dementia	Descriptive – care pathway characterization	Complete care pathway	Diagnosis, follow-up, initial treatment	Diagnosis, treatment initiation, follow-up	Diagnosis type, anti-dementia treatment, care costs, institutionalisation, resource use	Diagnosis → follow-up (primary or specialist) → treatment or no treatment	Moderate coordination between levels; specialist involvement not guaranteed; limited follow-up for some	Primary care physicians, dementia specialists; limited detail on specific qualifications	Not mentioned	No	ICD-10 codes (F00–F03, F05.1, G30); no mentio	No biomarkers used	75% diagnosed or followed in specialist care, 25% in primary care only. Anti-dementia treatment was higher with specialist follow-up (73%) vs. primary care (19%). More specific diagnoses in specialist care; unspecified dementia dominated in primary care. Primary care patients were older with higher annual costs.	Higher diagnostic specificity and treatment access in specialist care. Primary care managed more complex cases with fewer resources, linked to higher costs and potential quality gaps.	Inequities in specialist follow-up access identified. Primary care needs more support for complex cases. Use of biomarkers and collaborative care models recommended to improve early diagnosis and management.
Study_2	Aldridge et al, 2020	UK	Report	Acute hospital	Secondary	People with dementia, caregivers	Service evaluation	Module with pathway elements	Diagnosis, follow-up, coordination	Improve care continuity, reduce caregiver burden	Clinical care, caregiver support, staff training, family liaison	Referral → assessment → bedside care → family meetings → community follow-up	Formal multidisciplinary coordination including hospital and community services; Admiral Nurses act as key care coordinators bridging settings	Admiral Nurses: Specialist dementia nurses with advanced training in dementia care and family support; roles include clinical leadership, care coordination, educating staff and families, facilitating communication across services; vital for linking hospital and community care; identified need for ongoing professional development to address complex dementia needs	None reported	No	None reported	None reported	Improved caregiver satisfaction and reduced hospital readmissions	Wait times, patient and caregiver satisfaction reported	Feasibility positive; barriers included staffing shortages; facilitator was the specialized training of Admiral Nurses enabling better care integration
Study_3	Alquati et al., 2022	Italy	Qualitative study, constructivist Grounded Theory	Community, outpatient, hospital-based multidisciplinary services	Integrated care	People with ALS, caregivers, healthcare professionals	Exploring early phase of ALS care process negotiation	No formal intervention; descriptive analysis of care pathway initiation and communication	Diagnosis, early treatment planning, advance care planning (ACP)	Improve patient-family centered communication and care timing	Standardized multidisciplinary pathway with clinical guideline adherence; calls for personalization and patient-family centeredness	Referral, diagnosis communication, multiple specialist visits, decision making about treatments and ACP	Multi-professional interaction; need for improved communication and timing sensitivity; integration with palliative care team suggested	Neurologists, respiratory specialists, palliative care team, other HPs; qualitative emphasis on communication skills and training needs	None reported	No	None specified	No biomarkers mentioned	Patient satisfaction, communication quality, decision-making alignment, emotional readiness for ACP	Patient satisfaction with communication; timing and empathy of diagnosis delivery	Barriers: mismatch of timing and readiness between HPs and patients/CGs; need for training in communicat
Study_4	Amieva et al., 2016	France	Multicenter RCT (randomized controlled trial)	Memory centers, geriatric day-care units (outpatient)	Secondary care	People with mild to moderate Alzheimer’s disease and their caregivers (caregivers actively involved)	Comparison of cognitive training, reminiscence therapy, individualized cognitive rehabilitation vs. usual care	Module with pathway elements (partial interventions focused on cognitive rehabilitation programs)	Diagnosis, treatment, follow-up, caregiver support	Delay functional decline and institutionalization, reduce caregiver burden, improve quality of life	Cognitive training, reminiscence therapy, individualized cognitive rehabilitation; caregiver support groups; weekly and maintenance sessions; telephone follow-up	Referral → Assessment → Group or individual therapy sessions → Caregiver support groups → Follow-up phone calls	Multidisciplinary team coordination at memory/geriatric centers; psychologist-led interventions with clinical research monitoring	Psychologists with ≥3 years dementia experience; neurologists, geriatricians, psychiatrists involved; training sessions for therapists	No	No	MMSE, ADAS-cog, NPI, DAD, AGGIR, Apathy Inventory, MADRS, QoL-AD, Zarit Burden Interview, RUD Lite	No	Functional disability, institutionalization delay, cognitive impairment, behavioral symptoms, caregiver burden, quality of life, resource utilization	Functional abilities scales (DAD, AGGIR); caregiver burden (Zarit); quality of life measures (QoL-AD)	Barriers: No benefit seen from group therapies; facilitators: individualized rehab effective; training provided to therapists; session adherence monitoring; possible effect of therapist attention in one-on-one; sample size limitations
Study_5	Berge et al., 2025	Norway	Multicenter stepped-wedge randomized trial	Home-based care, municipal health services	Primary and integrated care	Home-dwelling people with dementia and their informal caregivers (caregivers actively involved)	Effectiveness of multicomponent intervention on caregiver burden and care time	Module with pathway elements	Diagnosis, support, follow-up, coordination	Reduce caregiver burden and tailor services to individual needs	Learning programs on dementia, legal rights, safety, economy, coping; implementation of assistive technology (sensors, video communication); introduction to volunteer services; initiation of GP contact for medication review and advanced care planning; monthly coordinator follow-ups (phone/home visits)	Referral to municipal coordinator → initial home visit with intervention introduction → delivery of learning programs and assistive technology → introduction to volunteer services → contact with GP for medication review → follow-up visits monthly and at 3 months → optional contact during follow-up period	Municipal coordinators tailor services; coordination across municipal home care, healthcare professionals, volunteer organizations; personalized and flexible care coordination; continuity maintained via regular contact and follow-up by coordinators	Nurses, assistant nurses, occupational therapists with dementia care experience	Assistive technologies (passive and active sensors, video communication)	No	RSS, RUD-PADL, RUD-IADL, RUD-supervision, EQ-5D-5L, GDS, CGIC	No	No significant effect on caregiver burden or care time; caregivers reported positive perceived change	Not explicitly reported	Feasibility good; barriers include variability in usual care, COVID-19 disruptions, dropout rates; coordinator role highly valued
Study_6	Bieber, et al., 2018	Germany, Ireland, Italy, Netherlands, Norway, Portugal, Sweden, United Kingdom	Qualitative comparative study (case vignette approach)	Community care, nursing care at home, day care, community/long-term medical, nursing and social care	Primarily community and home care (formal care services)	People with dementia and informal carers (informal carers actively involved)	Description and comparison of common pathways to formal community dementia care	Partial intervention/module with pathway elements (common pathways to formal dementia care access)	Access to formal dementia care (help-seeking, referral, assessment, access)	Improve access to formal care, support informal carers, enhance cooperation	Formal care services access, professionals involved, financial aspects, team-based approaches, informal carer roles	Referral to GPs → specialists/memory clinics → formal care services; informal carers proactively seek care	Coordination primarily through GPs and some dementia teams; team-based structures vary; informal carers proactive	GPs, specialists (neurologists, psychiatrists), community mental health nurses, case managers, public health nurses; dementia teams (Norway)	Not mentioned	Not mentioned	Not mentioned	Not mentioned	Access to care, financial barriers, support roles	Quality of access, financial barriers, informal carer involvement	Barriers: financial costs, lack of dementia-specific services, fragmented support;
Study_7	Birkenhäger-Gillesse, et al., 2022	The Netherlands	RCT	Community (co-residing caregiver-PwD dyads)	Primary care (informal caregiver training with usual care)	PwD and co-residing caregivers (actively involved)	Intervention evaluation (cost-effectiveness of caregiver training)	Module with pathway elements (multicomponent training program)	Caregiver support, follow-up, nursing home admission delay	Improve caregiver skills and QoL, reduce formal care, delay nursing home admission	Psychoeducational sessions, group work, role play, multidisciplinary delivery	Recruitment → 5-day training → follow-up (3, 6 months) → 2 years tracking nursing home/death	Delivered alongside usual care; no formal integration detailed	Psychologist, occupational therapist, elderly care physician	None	No	EQ-5D-3L, CarerQol-7D, SF-6D (caregivers); EQ-5D-3L, DQI (PwDs)	None	A 5-day caregiver training for co-residing dementia dyads slightly improved quality of life and significantly cut formal care costs. It delayed nursing home admission and was cost-effective despite more informal caregiving time. Limitations: younger, educated sample and no blinding.	QoL (QALYs, EQ-5D), cost savings, nursing home admission delay, care usage	Intervention feasible, cost-effective; challenges include participant attrition, potential generalizability limits
Study_8	Boots et al., 2018	Netherlands	Randomized Controlled Trial (RCT)	Community (family caregivers)	Primary care / Community	Family caregivers of people with early-stage dementia (actively involved)	Effectiveness of blended care self-management program	Module with pathway elements (partial intervention)	Early-stage dementia caregiving support	Improve caregiver self-efficacy, mastery, and quality of life	Face-to-face coaching, online tailored modules, psychoeducation, discussion forum	Intake session → 8-week online modules → Evaluation session	Blended care with face-to-face coaching plus online modules; limited forum use	Psychologists, psychiatric nurses trained in coaching and self-management	Tailored web-based modules with email feedback	No	CSES, CES-D, Pearlin Mastery Scale, HADS-A, PSS, ICECAP-O	None	Increased self-efficacy, mastery, quality of life; no significant change in depression, anxiety, perceived stress	Quality of life, self-efficacy, mastery measured; psychological symptoms unchanged	Good feasibility; dropout higher in intervention; coach-participant relationship important; forum underused; requires computer literacy; training and supervision needed
Study_9	Bosetti, A et al., 2021	France	Historical Cohort Study	Emergency Department (ED)	Secondary (ED)	Older patients (≥75 yrs) with neurocognitive disorders (NCD)	Effectiveness of GEMU intervention in reducing readmissions	Module with pathway elements (GEMU intervention in ED)	Admission, assessment, discharge, follow-up (readmission monitoring)	Reduce 30-day hospital readmissions; improve clinical outcomes	Comprehensive Geriatric Assessment (CGA), individualized healthcare plans, social assessment, care facility guidance	Triage → nurse paramedical assessment → geriatrician medical assessment → social worker assessment → planning and referrals	Geriatric multidisciplinary team within ED, links to geriatric network and home care services	Geriatricians, nurses trained in gerontology, social workers	No	No	No explicit mention (diagnosis mainly clinical)	No	30-day readmission rate, hospitalization rate after ED admission	Readmission rates, hospitalization rates	Feasibility supported; barriers include potential diagnosis imprecision, transfer bias; multidisciplinary teamwork crucial; data quality high
Study_10	Candy et al., 2015	Various (including Europe)	Systematic Review	Nursing Homes, Care Homes, End-of-Life Settings	Primarily secondary/tertiary (EOL)	People with moderate to severe dementia at end of life; some caregiver involvement implied	Evaluation of evidence on EOL care interventions linked to NICE Quality Statements (S4, S5, S9)	Partial intervention/modules with pathway elements	End-of-life assessment, symptom control, hospice care, advanced care planning	Improve symptom control, increase hospice care use, support end-of-life wishes	Assessment, personalized care plan, named care coordinator, symptom assessment, palliative care	Variable; symptom assessment, pain control, hospice referral	Care coordination implied but limited evidence; challenges in multi-setting integration	Healthcare staff in nursing homes, palliative care providers; no specific training gaps detailed	Not reported	No	Not specified (some mention of symptom/distress scales but unspecified)	Not reported	Symptom control, hospice care uptake, place of death, emotional distress, aggressive treatment	Few quality indicators; some mention of symptom control, place of death, care aligned with wishes	Barriers: retrospective data, staff turnover, limited study design, ethical challenges, poor record-keeping, limited evidence; facilitators: public recognition of palliative care; need for further research
Study_11	Cannizzo et al., 2023	Europe (Ireland, Spain, UK, Croatia, Germany, Italy, UK)	Organizational study / Methodology application / descriptive	Specialized centers (Ataxia Centers, Dystonia Centers, Metabolic Centers), primary care, secondary care, outpatient	Integrated (primary, secondary, tertiary)	People with progressive ataxias, dystonia, PKU; patient representatives involved	Care pathway (PCP) redesign, organization and coordination	Complete care pathway (integrated, covering diagnosis, treatment, follow-up, coordination)	Diagnosis, treatment/management, monitoring/follow-up, coordination	Optimize organizational dimension of PCP; improve coordination, equity, patient-centeredness, multidisciplinary care, patient empowerment	Multidisciplinary teams, patient involvement, diagnostic procedures, monitoring, telemedicine, patient associations involvement, KPI development	Referral → Diagnosis → Multidisciplinary assessment → Treatment → Follow-up → Coordination with primary/secondary care → Telemedicine integration	Codified coordination between specialized centers and primary/secondary care; involvement of patient associations; multidisciplinary approach	Neurologists, metabolic experts, dieticians, nurses, psychologists, social workers, physiotherapists, occupational therapists, speech therapists, geneticists; training needs implied by multidisciplinary approach	Telemedicine suggested for follow-up and integration	No	MMSE, MoCA, or other cognitive tools not specifically mentioned	Genetic tests (NGS), biochemical tests, neuroimaging, antibodies, blood phenylalanine levels, DAT SPECT, EMG, EEG, PET scan, lumbar puncture	Improved organizational flow, patient empowerment, early diagnosis, better coordination; no clinical outcome data yet	KPIs co-designed but not yet implemented or reported	Feasibility of co-design approach; involvement of patients and experts; COVID-19 pandemic highlighted need for eHealth; barriers and facilitators to be assessed in future pilot
Study_12	Carey et al., 2017	UK	Qualitative, participatory design research	Community, social care, dementia service providers	Primarily community / pre-diagnosis	People with dementia, carers (actively involved), dementia service providers	Mapping dementia care services; co-design of tools to visualize pathways and support needs	Partial intervention / Module with pathway elements	Pre-diagnosis and post-diagnosis phases (focus on early navigation, transition to care homes)	Improve navigation, awareness, planning ahead, empowerment, and collaboration among services	Visualization tools (maps), service user involvement, identifying service overlaps, carers’ needs, and service gaps	Workshops, mapping interventions onto care landscape, group discussions, reflection cycles	Emphasis on breaking institutional/professional borders, encouraging collaboration, service user empowerment	Carers, people with dementia, dementia service providers (varied roles, not specified)	No digital tools explicitly mentioned	No	No standardized cognitive tools mentioned	None reported	Insights on users’ navigation challenges, satisfaction post-diagnosis, unmet needs pre-diagnosis; increased service collaboration potential	User satisfaction, unmet needs (informal indicators)	Feasibility supported by workshops; barriers include lack of early-stage active services, disorientation navigating services; potential of playful design for engagement; calls for continuous redesign
Study_13	Carter et al., 2015	UK	Report / Clinical pathway development	Memory Assessment Service, Older people’s health services	Secondary / Integrated	People with dementia (drivers), clinicians; caregivers indirectly involved	Development of clinical decision pathway for managing driving in dementia	Module with pathway elements (partial intervention: driving decision-making)	Diagnosis, decision on driving continuation or cessation, legal process navigation	Clarify management of driving ability; support clinical and legal decision-making	Clinical decision flow diagram; multidisciplinary input; legal and clinical guidance; patient/family support; driving cessation support	Stepwise decision process: diagnosis → driving discussion → risk assessment → legal action → follow-up	Integration of clinical and legal processes; collaboration among multidisciplinary clinicians, mobility centres, licensing agency	Psychiatrist, clinical psychologist, assistant psychologist, nurses, occupational therapists; multidisciplinary development team	None mentioned as routine; driving simulation suggested as future exploration	No	No	None reported	Utility of pathway rated positively by clinicians; no formal service evaluation yet; barriers include lack of empirical evidence, unclear cognitive test battery, and lack of guidelines for mild cognitive impairment; technology use (driving simulation) promising but costly	No formal quality indicators. The pathway’s utility and clarity were positively rated by professionals during development, indicating perceived value but no standardized quality metrics.	Implementation challenges include reliance on expert consensus rather than strong empirical evidence, lack of consensus on cognitive tests to assess driving ability, and potential barriers related to cost and access for digital tools like driving simulators. The pathway is part of a broader support package that aids communication with patients and families, facilitating adoption. It does not addr…
Study_14	Anthony et al., 2025	England, Wales, Scotland	Randomised Controlled Trial (Cost-consequence analysis)	Community, Social care	Primary and secondary care	Dementia unpaid carers	Cost and consequences of e-health intervention to reduce distress in carers	Module with pathway elements	Support phase (carer support and resource use)	Reduce carer distress and health/social care resource use	E-health platform use, technical support, carer education	Invitation → platform access → e-coach support → monitoring engagement	E-coach support integrating digital intervention with social care	E-coach (technical support, telephone support)	iSupport e-health platform	Yes	EQ-5D-5L quality of life measure	None	The study found iSupport reduced public sector costs but did not improve quality of life or overall social costs; low engagement and lack of in-person support limited its effectiveness.	Public sector resource use costs; health-related quality of life (EQ-5D-5L)	Barriers: low engagement, digital literacy, motivation required; Facilitators: e-coach support; Limitations: homogeneous sample, short follow-up, no societal cost reduction
Study_15	Clare et al., 2023	England and Wales	Translational Implementation Project (real-world evaluation)	Community health and social care services, some residential care homes	Primary and community care	People with mild-to-moderate dementia, carers (carers actively involved), practitioners	Implementation of personalised home-based cognitive rehabilitation intervention	Module with pathway elements	Diagnosis (early stage), intervention delivery, follow-up	Support independence, improve functioning, increase confidence, reduce crisis-driven responses	Goal-focused cognitive rehabilitation, carer involvement, practitioner training and supervision, self-management resources	Referral pathways, assessment, intervention sessions, follow-up support	Organisational leadership and clinical management crucial for integration; partial communication challenges within organisations	Occupational therapists primarily; practitioners trained and coached; some need for role models and confidence building	No	No	Goal attainment scales, carer and practitioner outcome ratings (e.g., goal attainment points)	No	Improved goal attainment (4.20 points for people with dementia, 4.37 for carers, 4.80 for practitioners); positive qualitative feedback from all stakeholders; cost modest	No formal quality indicators; positive satisfaction and perceived wider benefits (confidence, independence)	Barriers: organisational (management support, workload, referral pathways, culture); facilitators: committed managers/clinical leads; challenges: time allocation, pandemic disruptions; acceptabil
Study_16	Clare et al., 2019	UK	RCT (Multicentre, single-blind)	Community (home-based)	Primary care	People with mild to moderate dementia and carers (carers actively involved)	Intervention study to assess clinical and cost-effectiveness of cognitive rehabilitation	Module with pathway elements	Treatment, follow-up	Improve everyday functioning, promote independence, and support social participation	Goal setting, home-based therapy sessions, caregiver involvement, follow-up support	Goal setting → therapy planning → multiple home sessions → maintenance sessions → follow-up	Coordination between CR therapist, participant, and carer; integrated in home/community context	Occupational therapists and one nurse; received training and supervision for protocol fidelity	None explicitly mentioned	No	MMSE, Bangor Goal-Setting Interview, Generalized Self-Efficacy Scale, HADS, Rivermead Behavioural Memory Test, Test of Everyday Attention, Delis–Kaplan Executive Function System, DEMQOL, EQ-5D, WHOQOL-BREF	No biomarkers used	The intervention led to significantly greater goal attainment, higher self-efficacy, and improved quality of life compared to usual care, with benefits sustained at 9 months.	Quality of life (DEMQOL, EQ-5D), service utilisation, participant satisfaction	The intervention was feasible and well accepted, aided by home delivery, therapist training, and carer involvement. Key challenges included varying engagement and adapting to cognitive levels.
Study_17	Cooper et al., 2024	UK	Randomised controlled trial (phase 3, superiority, single-masked, multi-site)	Community	Primary	People with dementia and informal caregivers (actively involved)	Intervention (psychosocial goal-setting and support)	Module with pathway elements	Goal setting, support, follow-up	Improvement in personalised goal attainment and carer wellbeing	Goal setting, manualised support, trained non-clinical facilitators, routine care	Recruitment → baseline assessment → intervention sessions (6-8 over 6 months) → follow-ups up to 12 months	Manualised intervention delivered by trained non-clinical facilitators; integration with routine care	Non-clinical facilitators (trained), carers, people with dementia	No	No	Carer-rated Goal Attainment Scaling (GAS), Disability Assessment for Dementia (DAD), Dementia Quality of Life (DEMQOL), Neuropsychiatric Inventory, Apathy scales, Hospital Anxiety and Depression Scale (HADS), Modified Conflict Tactics Scale, Client Service Receipt Inventory	No biomarkers used	The primary outcome was carer-rated Goal Attainment Scaling (GAS) at 12 months, which showed significant improvement. Secondary outcomes had mixed results; for example, Disability Assessment for Dementia (DAD) slightly favored the control group.	The study did not explicitly report specific quality indicators such as wait times or satisfaction measures.	The intervention was feasible and acceptable, with an 82% completion rate. It was scalable and suitable for delivery by trained non-clinical staff. No major adverse events occurred. Barriers and facilitators were not detailed, but some secondary outcomes did not improve.
Study_18	Dening et al., 2018	UK (implied)	Report / Descriptive	Community, Palliative care	Integrated (palliative care from diagnosis onwards)	People with dementia (older adults)	Palliative care in dementia; identifying end-of-life; care gaps	Not a complete pathway; descriptive of gaps in dementia palliative care pathway	Diagnosis to end-of-life (focus on recognition of end-of-life phase)	Improve flexible, needs-based palliative care; address inequities	Palliative approach, needs-based care, flexibility, commissioning challenges	Not explicitly described	Fragmented commissioning limits continuity and integration	Not specified	Not specified	Not assessed	Not mentioned	Not mentioned	Inequitable access to palliative care; barriers to end-of-life identification; fragmented commissioning as major barrier	The study implies quality issues related to equity of access and continuity of palliative care for people with dementia, but does not specify particular indicators.	Barriers include fragmented services and unpredictable dementia progression, which hinder coordinated, flexible palliative care delivery.
Study_19	de Silva et al., 2019	UK	Clinical guidelines / expert consensus report	Secondary care, community (via referral)	Secondary, some community care	People with progressive ataxia, caregivers (indirectly via recommendations)	Diagnosis and management of progressive ataxias	Complete care pathway (comprehensive guidelines covering diagnosis, medical, allied health, palliative care)	Diagnosis, treatment, multi-disciplinary therapy, palliative care	Improve diagnosis accuracy, symptom management, holistic care, multidisciplinary coordination, support families	Diagnostic criteria, genetic testing, symptomatic treatments, allied health therapies, palliative care	History taking, clinical examination, diagnostic tests, referrals, therapy interventions, palliative care planning	Coordination between neurologists, geneticists, allied health professionals, community teams; referral processes emphasized	Neurologists, clinical geneticists, physiotherapists, speech and language therapists, occupational therapists; need for specialized training noted	Mention of genetic testing technologies (NGS), biomarker use (e.g., OCT), but no routine digital tools emphasized	No	Genetic panels, NGS, Optical Coherence Tomography (OCT)	No specific cognitive tests detailed	Main outcomes focus on improving diagnosis accuracy, managing symptoms (e.g., balance, coordination, speech, fatigue), and providing holistic, multidisciplinary care. There are no disease-modifying treatments yet. Most recommendations are based on clinical experience rather than strong trial evidence.	Recommendations mainly based on clinical experience; need for RCTs; focus on symptom relief; no disease-modifying therapies yet	Key barriers include limited high-quality evidence restricting access and funding, challenges in interpreting genetic test results, and the need for better multidisciplinary coordination. There is a strong need for further research, larger trials, and development of effective therapies. Patient and caregiver perspectives are crucial for improving guidelines and care delivery.
Study_20	Dröes et al, 2019	The Netherlands	Explorative effect study (quasi-experimental)	Community Meeting Centers, Day Care	Integrated care	People with dementia (mild to moderate), caregivers (actively involved)	Intervention evaluation of iMCSP components (DemenTalent, Dementelcoach, STAR e-Learning)	Module with pathway elements	Participation, behavioral/mood symptom management, caregiver support	Reduce neuropsychiatric symptoms, reduce caregiver burden, improve happiness and social participation	Personalized volunteer work, coaching sessions, e-learning modules, social participation support	Referral → personalized activity → mood & behavior monitoring → caregiver coaching → follow-up	Modular coordination by Meeting Centers; integration of formal & informal care; coaching and e-learning	Care coordinators, volunteers, coaches, e-learning facilitators; no specific training gaps detailed	Use of e-learning (STAR); no routine digital tool. STAR e-learning is an online training program for caregivers and professionals working with people with dementia. It teaches practical strategies to manage challenging behaviors, reduce caregiver stress, and improve quality of care through interactive modules based on evidence-based methods.	No	NPI, QoL measures (TOPICS-MDS), happiness scale	None	Moderate reduction in neuropsychiatric symptoms severity; positive effects on caregiver burden and happiness; no significant QoL effect	QoL, caregiver happiness; user satisfaction high	The study shows STAR e-learning and Dementelcoach offer small positive benefits for caregiver well-being and are feasible to implement. Larger studies are needed to confirm effects, but results support wider use in dementia care.
Study_21	Eggers et al., 2018	Germany	Randomized Controlled Trial (RCT)	Community, Home, Outpatient	Primary care	Parkinson’s patients	Patient-centered integrated care improving QoL	Module with pathway elements (tailored therapy, home visits)	Diagnosis, treatment, follow-up, coordination	Improve QoL, motor and non-motor symptoms	Individualized treatment plans, home visits, counseling, therapy coordination	Baseline assessment → tailored plan → home visits → follow-up	Multidisciplinary team coordination, PD nurse case management	Neurologist, movement disorder specialist, PD nurse (key role)	No	No	PDQ-39, UPDRS III, PD-NMS, BDI-2, PANDA	No	Improved QoL (PDQ-39), motor symptoms (UPDRS III), non-motor symptoms (PD-NMS)	Patient satisfaction; no direct quality indicators but QoL used as proxy	Barriers: lack of blinding, selection bias, drop-outs; Facilitators: PD nurse role, patient-centered care, home visits, dynamic treatment adaptation
Study_22	Eichler et al., 2014	Germany	Intervention Study (part of DelpHi trial)	Home care/community	Primary care	People with dementia (PWD), caregivers, dementia care managers (DCMs)	Evaluation of computerized Intervention Management System (IMS) for dementia care management	Module with pathway elements	Identification of unmet needs, intervention planning, implementation, documentation	Improve systematic identification of unmet needs and comprehensiveness of dementia care management	Intervention recommendation, caregiver counseling, support, documentation, monitoring of intervention completion	Assessment of unmet needs → IMS suggestion → DCM review → GP recommendation → Intervention implementation → Documentation	Integration of IMS with DCMs and GPs; DCMs critically assess IMS suggestions; collaboration between DCM, PWD, caregiver, GP	Dementia Care Managers (trained professionals), GPs; DCM responsible for implementation and documentation; no specific training gaps reported	Computerized Intervention Management System (IMS) supporting unmet need identification and intervention recommendation; newly introduced tool	No explicit HTA or cost-effectiveness evaluation reported	Not specified in provided text	Not mentioned	Increased identification of unmet needs, improved adherence to care standards (DelpHi-Standard), increased intervention recommendations by 85%, higher concordance between IMS and DCM interventions (28% to 74%)	Not reported specifically; implied improved care process adherence and comprehensiveness	Feasibility rated as helpful by 6 users; usability needs improvement; DCMs do not rely solely on IMS, critically assess suggestions; limitations due to small user number; retrospective reasons for not recommending IMS interventions may affect reliability; complexity of home care situations limits unmet need detection without IMS
Study_23	Eichler et al., 2016	Germany	Cluster-randomized controlled intervention trial (baseline data analysis)	Community (primary care, home-based)	Primary care	People with dementia living at home (≥70 years)	Descriptive analysis of unmet needs and associated factors	Module with pathway elements	Needs assessment, care management planning	Identify and address individual unmet needs to optimize dementia care	Standardized computer-assisted needs assessment, Dementia Care Management (DCM), tailored intervention planning	Computer-assisted needs assessment → interview → intervention planning	Structured needs assessment supported by computerized IMS; involvement of Dementia Care Manager	General practitioners, Dementia Care Managers; informal caregivers involved (proxy assessments); no specific training gaps mentioned	Computerized IMS tool used for needs assessment (tablet-PC based)	No	MMSE, Bayer Activities of Daily Living Scale, Geriatric Depression Scale	None	Number and types of unmet needs: average 8.8 unmet needs per patient; common unmet needs include mobility/fall risk, legal support (power of attorney), and physical activity; higher ADL impairment associated with more unmet needs	Not explicitly reported	Feasibility shown via computer-assisted system; barriers not detailed; emphasized importance of comprehensive needs assessment; caregivers involved but unmet needs mainly patient-centered
Study_24	Eichler et al., 2015	Germany	Randomized controlled intervention trial	Primary care, community	Primary care	People with dementia, caregivers	Effect of screening on diagnosis rates	Module with pathway elements	Screening, diagnosis	Improve diagnosis rates	Screening, baseline assessment, consent	Screening → diagnosis	GP involvement	GPs, study physicians	Computer-assisted DemTect screening	No	MMSE, DemTect, GDS, Bayer ADL	No	Increased diagnosis rate (49%), female sex factor	Not reported	Risk of false positives; GP engagement helped
Study_25	Frost, et al., 2020	Various (including Europe)	Systematic review of RCTs, CCTs	Community, outpatient, primary care, memory clinics	Primary, integrated	People with dementia, caregivers (caregivers often actively involved)	to evaluate the effectiveness and cost-effectiveness of primary care-based post-diagnostic dementia care models, specifically where primary care providers are substantially involved in care planning.	Mixed: Complete care pathway and modules with pathway elements	Diagnosis, treatment, follow-up, coordination (varies by study)	To improve continuity of care, reduce caregiver burden, manage symptoms effectively, and optimize healthcare costs and resource use for people with dementia after diagnosis.	Follow-up care, caregiver support, case management, coordination between primary care and specialists, and integration of services aimed at managing neuropsychiatric symptoms, reducing caregiver burden, and improving healthcare use and costs.	referral from diagnosis to primary care, ongoing assessment and monitoring, case management support, caregiver education and counseling, coordination between primary care providers and specialists, and follow-up visits or home-based care as needed.	Mixed: formal PCP-specialist partnerships, case managers, integrated clinics	PCPs, nurses, case managers, geriatricians (training needs noted in some studies)	Not consistently reported; limited mention of tech	Not reported	MMSE, QoL scales, caregiver burden tools in some studies	Not reported	The review identified four primary care–related models for post-diagnostic dementia care: (1) PCP-led care, which showed limited benefits, improving caregiver anxiety/depression in one study but no consistent patient improvements; (2) PCP-led with specialist consulting, which added little value over usual care; (3) PCP–case management partnerships, which showed the most promise with better caregi…	Limited; QoL, caregiver burden, costs, healthcare use	The review found limited strong evidence due to varied interventions and poor reporting. Key challenges include unclear usual care comparisons, limited data on feasibility, and potential strain on primary care. Some models show promise, but more research on implementation, training, and sustainability is needed.
Study_26	Galvin et al., 2014)	Ireland	Cohort study (retrospective cohort study with chart review and national registry data)	Multidisciplinary Clinic (MDC), General Practitioners, Neurologists, Emergency Department, Hospitals	Multidisciplinary specialist care (MDC), primary care (GP), specialist outpatient and inpatient care	Patients diagnosed with Amyotrophic Lateral Sclerosis (ALS)	Pathway from first symptom to arrival at multidisciplinary clinic, diagnostic time and cost	Observational study without direct intervention, analysis of diagnostic process and consultations	First symptom, initial consultations, referrals to specialists, definitive diagnosis, attendance at MDC	To improve and speed up diagnosis and referral to MDC to reduce costs and delays	Consultations with GP, neurologists, other specialists; diagnostic tests (EMG, neuroimaging, blood tests); hospitalizations	Clinical review, diagnostic interventions, referrals, hospital admissions	Coordination between GP, neurology, hospital, and MDC; multidisciplinary continuity of care	General practitioners, neurologists, ENT specialists, orthopedics, physiotherapists	Not explicitly specified (neurophysiological studies and neuroimaging mentioned)	Not mentioned	Clinical scales (King’s Staging, El Escorial Criteria), neurophysiological studies (EMG, nerve conduction)	None specified	Time from symptom onset to diagnosis, number of consultations, economic costs, hospital admissions, referral rate to neurologists	Diagnostic time, costs, number of consultations before MDC, rate of incorrect surgical interventions	Early referral to neurology and MDC reduces costs but not necessarily diagnostic time; standardized referral pathway proposed
Study_27	Gervasi et al., 2020	Italy	Survey / document analysis	Territorial health authorities, multi-professional teams	Integrated care pathways across primary and secondary care	People with dementia and their carers (active involvement noted)	Compliance of existing ICPs to national guidance; descriptive evaluation	Partial (assessment of existing ICPs, not intervention)	All ICP phases broadly (definition, development, implementation, monitoring)	Improve standardization, quality, continuity, and involvement in ICPs	Defines the overall framework, highlighting patient and family involvement, multidisciplinary teams, clear roles, standardized guidelines, communication systems, and quality monitoring indicators.	The care process involves defining the type of care pathway, analyzing patient needs and the current management system, and describing the gold standard or ideal pathway. It then defines the expected outcomes, develops, implements, and updates the local care pathway. Monitoring systems are set up using qualitative, organizational, process, outcome, and economic indicators. The process emphasizes …	Moderate integration, multidisciplinary and multi-professional teams involved, some communication and document transmission	Multidisciplinary teams including GPs, clinicians, patient associations; noted lack of promoter/coordinator roles	Informative systems in some ICPs (4/11)	Not assessed	Use of clinical outcome indicators based on dementia severity guidelines in some ICPs	None reported	only a small number of Italian regions and local health authorities have developed integrated care pathways (ICPs) for dementia, and those that exist show only moderate compliance with the national guidance. The ICPs often lack clarity, standardized structure, and effective implementation, especially regarding monitoring systems and economic indicators. The study highlights the need for improved …	Low clarity and poor-to-moderate inter-rater agreement; lack of standardized ICP models; barriers include low implementation rates, need for better clinician involvement, and monitoring	Few official dementia care pathways are available; existing pathways show moderate compliance and low clarity; there is a lack of standardized models for pathway design; and clinician involvement is limited. These issues suggest the need for stronger policy support, improved communication with healthcare professionals, better training, and continuous monitoring to enhance pathway quality and adop…
Study_28	Giebel, et al., 2021	UK	Qualitative (semi-structured interviews)	Community, social care, home	Primary, community-based	People with Young-Onset Dementia/Late-Onset Dementia and their family carers	Descriptive: explore inequalities in access to care	Module with pathway elements	Diagnosis, post-diagnosis support	Ensuring timely diagnosis, equitable access, and ongoing support for people with dementia and their carers	Involving diagnosis by GPs, post-diagnostic support services, peer support groups, and multidisciplinary care teams.	Symptom recognition → GP consultation (possible delays/misdiagnosis) → Diagnosis → Timely referral → Post-diagnostic support → Multidisciplinary ongoing care → Address barriers (cost, transport, service availability) → Proactive involvement improves care.	Fragmented; reliant on informal networks, proactiveness; unequal regional access; poor continuity	Not specified (general references to healthcare/social care professionals)	Mentioned: shift to remote platforms (Zoom, Skype); lack of access/skills was a barrier	No	No standardized tools mentioned	No	Interviews showed delays in dementia diagnosis, especially for younger people, due to lack of GP awareness. Support after diagnosis was inconsistent, with many carers facing barriers like cost, transport, and limited services. COVID-19 worsened access. Key improvements included timely referrals, proactive peer support, and better coordination of services.	Not specified quantitatively; implied care quality issues (delays, fragmentation)	The study highlights the importance of early dementia diagnosis and better GP training to reduce delays. It also shows the need for consistent, coordinated post-diagnostic support, as many face barriers like cost, transport, and service gaps worsened by COVID-19. Peer support is highly valued and should be more integrated. Overall, policies must better align with practice to ensure timely, equita…
Study_29	Gridley et al., 2019	UK	Mixed methods (secondary data analysis, survey, qualitative interviews, case studies)	Community, voluntary, statutory sectors	Primarily community-based, integrated care	People with dementia and their carers (focus on carers, including older carers)	Evaluation of specialist nursing support for carers; outcomes, costs, and system impact	Partial intervention/module with pathway elements (specialist nursing support, emotional and practical support, coordination)	Support phases: emotional support, care coordination, risk assessment, practical support	Support carers to continue caring longer, improve carer wellbeing, reduce crises	Emotional support, care coordination, assessment and monitoring, advice/information, practical support	Referral → assessment → support (emotional/practical) → coordination → follow-up	Coordination between Admiral Nurses, carers, people with dementia, and other agencies (police, health, social care)	Admiral Nurses (specialist mental health nurses), mentoring less qualified support workers suggested	Electronic survey (Qualtrics) used in research; data collection methods piloted	No	SEMD scale (carer self-efficacy), ASCOT-Carer (carer quality of life), EQ-5D-5L (health status)	No biomarkers reported	Carer confidence, quality of life, mental and physical health, reduction in risk, medication management, coping	Not specifically reported; carers’ feedback on outcome measures feasibility	Barriers: cost concerns, commissioning pressures; facilitators: perceived value, potential tiered model with mentoring; training delivered but full implementation incomplete; data collection challenges
Study_30	Hampel et al., 2022	Various (including Europe)	Perspective/review (descriptive with examples)	Primary care, outpatient, home-based monitoring, specialized memory clinics	Primary, secondary, tertiary, integrated	People with Alzheimer's Disease (AD), mild cognitive impairment (MCI), caregivers, healthcare professionals	Use and integration of digital health technologies in AD clinical care pathway	Complete care pathway	Early detection, diagnosis, treatment initiation, long-term monitoring, follow-up, coordination	Improve early detection, monitoring, patient self-management, reduce wait times, equitable access	The paper recommends Alzheimer’s care pathways that include early detection with digital tools and biomarkers, diagnosis confirmation, treatment initiation, and long-term monitoring. It emphasizes integrated care across cognitive and physical health, coordinated teams using telehealth, patient and caregiver involvement, attention to diversity and equity, and workforce support.	The care processes described involve initial symptom detection (via self-report, family, or routine screening), cognitive and biomarker assessments for diagnosis confirmation, treatment initiation, and ongoing monitoring. Coordination between primary care, specialists, and care teams—often supported by telehealth—is emphasized to ensure continuous and integrated care.	Integration of primary care, specialists, telehealth hubs, and caregiver engagement	PCPs, specialists, nurse practitioners, care coordinators,	Smartphones, smartwatches, wearable devices, ambient sensors, digital cognitive assessments, telehealth platforms	No	MMSE, MoCA, Mini-Cog, FAQ (Functional Activities Questionnaire), NPI-Q (Neuropsychiatric Inventory Questionnaire)	Blood-based biomarkers (plasma p-tau, Aβ42/40), PET imaging, CSF biomarkers	Projected benefits include improved early detection and monitoring of cognitive decline, reduced wait times for specialist diagnosis, enhanced care coordination, increased access via telehealth, and greater health equity. Outcomes are based on expert recommendations and synthesis of existing evidence rather than direct empirical data.	Mentions wait times for specialist visits, age-adjusted dementia diagnosis rates, patient and caregiver satisfaction, and access to diagnostic and treatment services as key indicators for evaluating care quality and system performance.	Highlights challenges such as limited specialist capacity, need for primary care involvement, infrastructure gaps (e.g., biomarker testing, PET scanners), training needs, digital tool accessibility, privacy concerns, and disparities in care access. Recommends integrated care models, telehealth, and inclusive approaches to improve adoption and equity.
Study_31	Hasselgren et al., 2024	Sweden	Randomised Controlled Pilot Trial	Community, day rehabilitation unit, home, social settings	Primary, community-based	People with dementia, informal primary caregivers (actively involved)	Feasibility of interdisciplinary rehabilitation program	Complete care pathway (person-centred multidimensional rehab program)	Assessment, goal setting, intervention, follow-up	Improve functioning, maintain community living, support caregiver	Multidimensional rehab (physical, cognitive, nutritional, neuropsychiatric, social support, caregiver counseling, exercise program, goal setting)	Referral → assessment → individualized goal setting → interventions (team-based) → group exercise → follow-up → reassessment	Weekly interdisciplinary team meetings, individual plans, caregiver involvement, follow-up at 5 and 14 months, coordination by assistant nurse	Assistant nurse, occupational therapists, physiotherapists, social worker, clinical pharmacist, dental hygienist, dietician, neuropsychologist, nurse, physicians; all experienced in dementia care	None mentioned	No	They assessed cognition with MMSE or MoCA, daily functioning with ADL scales, neuropsychiatric symptoms with NPI, nutrition with MNA, and physical function using gait speed and HIFE exercise tests.	None reported	Mortality, nursing home admission, physical function, neuropsychiatric symptoms, ADL, cognition, physical activity; no significant statistical differences but clinically meaningful trends	Not explicitly reported	High adherence facilitated by transport, reminders, welcoming atmosphere; challenges included anxiety in some participants; preserved assessor blinding; caregiver support important; no adverse events; feasibility supported
Study_32	Hobson, et al., 2018	UK	Mixed-methods feasibility study	Community, outpatient	Secondary / integrated	Patients with motor neuron disease, carers, healthcare professionals	Evaluation of telehealth intervention for MND symptom monitoring and care coordination	Module with pathway elements	Monitoring, follow-up, care coordination	Improve symptom monitoring, early problem detection, enhance communication	Remote patient monitoring, carer engagement, multidisciplinary coordination	Patient self-report → data alert → nurse review → clinical follow-up	Telehealth nurse as coordinator; integration with specialist MND team	Telehealth nurse, multidisciplinary MND team; training needed for for remote monitoring of ALS patients and caregivers. Uses questionnaires to detect symptom changes, generating color-coded alerts for clinicians. Supports early problem detection, improves communication, and complements in-person care.	TiM clinical portal with traffic-light alert system	No	ALSFRS-R, quality of life questionnaires	No biomarkers	The study found that TiM improved patient awareness and early problem detection, helping timely interventions. Patients and carers felt reassured by close monitoring. Clinicians found TiM useful and accurate for consultations. However, the telehealth nurse experienced burden from many alerts requiring no action. Overall, TiM was safe, acceptable, and helped improve care coordination and patient e…	Patient and clinician satisfaction; alert fatigue and psychological burden for staff; need to optimize alert system; importance of face-to-face care remains	TiM was generally feasible and acceptable, with good patient and carer adherence aided by accessible software and face-to-face training. Barriers included a mismatch between patient expectations and staff responses, high numbers of alerts causing nurse burden, and limited communication after alerts. Staff behavior influenced intervention delivery, highlighting the need for better training, improv…
Study_33	Hobson et al., 2016	UK	Randomized controlled pilot study (mixed methods)	Specialist multidisciplinary MND clinic	Specialist (tertiary) care	Patients with MND and informal carers (actively involved)	Feasibility and acceptability of telehealth intervention (TiM)	Module with pathway elements	Monitoring, follow-up, coordination	Improve access and continuity of specialist MND care via telehealth	Remote symptom monitoring, patient/carer reporting, nurse follow-up, MDT liaison	Patient/carer weekly data submission → nurse review → phone contact/appointment coordination	Nurse coordinates remotely with clinical team; MDT involvement; integrated monitoring	MND nurse, MND physician	TiM telehealth app for weekly symptom and status reporting by patients and carers	No	QoL measures (RAND-36, ALSAQ-40), anxiety, depression, ALSFRS-R, survival, health resource use	No	Feasibility good; recruitment and retention successful; low participation burden; challenges in cost assessment; complexity and heterogeneity limit RCT applicability; need for iterative implementation and alternative evaluation methods	The study reported high recruitment and retention rates, low adverse events unrelated to the intervention, and variable healthcare use not clearly linked to patient satisfaction or care access. Patient satisfaction and access to care were also assessed.	The intervention was acceptable and easy to use, with minimal participation burden. Recruitment was aided by motivated patients and patient group involvement. Challenges included difficulty measuring cost impact, recruitment limitations due to disease rarity, and variability in healthcare resource use. The complexity of the intervention and patient diversity suggest that traditional RCTs may not …
Study_34	Hommel et al., 2020	Several European countries	Pragmatic trial (randomized)	Outpatient, community-based	Primary and secondary care typical in outpatient settings	Patients with late-stage parkinsonism (LSP)	Intervention (specialist recommendations via letter) to optimize treatment	Module with pathway elements (specialist recommendation letters without ongoing care)	Treatment optimization, medication adjustment, follow-up via primary care	Improve quality of life, optimize treatment, medication management	Specialist assessments, recommendations, medication adjustment, follow-up by primary care	Specialist assessment → Recommendation letter → Primary physician action	Limited integration; communication by letter only, limited specialist-primary care interaction	Movement disorder specialists (limited contact), trained assessors	None mentioned	No HTA on digital tools	UPDRS (ADL, parts I, III, total), PDQ-8 (quality of life)	None mentioned	No significant improvement in UPDRS ADL; significant improvement in quality of life (PDQ-8); trends in motor scores; increased LEDD	Quality of life (PDQ-8) improved; no ADL improvement	Barriers: patient preference conflicts, time constraints, lack of belief in benefit, physician changes, partial adherence (64% partial/full); limited specialist-primary care interaction; implementation challenges typical of elderly, complex patients
Study_35	van Munster et al., 2022	Europe (multiple healthcare systems)	Systematic Review and Meta-Analysis	Inpatient, outpatient, community-based	Integrated	People with Parkinson’s disease (PwPs), care teams including Parkinson Nurses	Role of Parkinson Nurses in personalized care models for PD; impact on quality of life	Module with pathway elements	Multiple phases addressed variably across studies: assessment, care coordination, support, self-management facilitation	Improve personalized care delivery; enhance care integration and patient-centeredness	Personalized care components including patient assessment, education, emotional support, care coordination, multidisciplinary collaboration, self-management support	Multidisciplinary teamwork, care coordination facilitated by Parkinson Nurses	Coordination across multiple professionals; PN as potential team coordinators facilitating integrated care	Parkinson Nurses with variable training and roles; lack of uniform role definition and training gaps highlighted	None specified	No	PDQ-39 (Parkinson’s Disease Questionnaire, QoL measure)	None	Quality of life (QoL) outcomes measured (no significant improvement vs. standard care); roles and functions of PN described qualitatively	None specified	Barriers: heterogeneity in PN role definitions, training variability, healthcare system differences, lack of standardized implementation; facilitators: multidisciplinary teams, PN as coordinators; need for clearer role definitions and standardized training; study design heterogeneity limits conclusions
Study_36	O'Brien et al., 2021	UK	Pragmatic Cluster Randomized Controlled Trial	Secondary care: memory clinics, movement disorder clinics, nonspecialist clinics	Secondary care	People with Lewy body dementia (DLB, PDD), carers (actively involved)	Feasibility and preliminary efficacy of evidence-based management toolkit	Module with pathway elements (partial intervention with structure and follow-up but not full pathway)	Diagnosis, management, follow-up	Improve patient global outcome, reduce carer burden and depressive symptoms	Management toolkit delivery, standardized assessment and management toolkits, carer support, education	Referral → assessment → toolkit introduction → follow-up at 3 and 6 months	Cluster-randomized introduction with training and ongoing contact across secondary care services	Consultant medical staff (50%), nursing staff (30%), other healthcare professionals; training via presentations, handouts, Q&A sessions	Toolkit provided as paper and electronic PDFs; not routine digital tool	No	MMSE, MoCA, UPDRS Part III, GDS, Neuropsychiatric Inventory, Dementia Quality of Life, EQ-5D-5L, Bristol ADL Scale, Clinical Global Impression of Change, Zarit Burden Scale, Hospital Anxiety and Depression Scale	No	Improved carer burden (Zarit Burden Scale), reduced carer depressive symptoms, trend to improved patient global outcome (significant on carer-rated global impression), no increase in costs	No direct quality indicators reported; follow-up completion rate 83%	Feasibility confirmed; recruitment exceeded target; barriers include pilot design and modest sample size; staff mix in toolkit use; raters blinded but patients/carers not fully blinded; usual care sites aware of study; further larger studies recommended
Study_37	Stamou et al. 2021	UK	Qualitative study (nationwide survey + in-depth interviews) using Appreciative Inquiry (Discovery & Dream phases)	NHS Young-Onset Dementia specialist services, neurology services, all-age dementia services, Join Dementia Research, charities	Community-based post-diagnostic services; mixed diagnostic pathways (specialist, neurology, all-age)	People with young-onset dementia (<65 years) and family carers	Identify features of services experienced as helpful; inform service design, delivery, and improvement for YOD	Partial phase (examines experiences across various stages but does not implement a full care pathway)	Help-seeking; diagnostic access; post-diagnostic support; ongoing service use; adapting to changing needs (implicit phases)	To understand what aspects of service provision are helpful and to generate recommendations for improving service models for YOD	Person-centredness; age-appropriateness; holistic and family-centred care; proactive and accessible services; specialist provision; organisational coherence; continuity and integration across services	Collaborative, flexible staff attitudes; positive interpersonal interactions; clear and user-friendly information; in-person support; tailored activities for active middle-aged adults; addressing complex needs (social, cognitive, behavioural, employment, family)	Need for service integration; stable long-term commissioning; specialist YOD teams; coherent and continuous pathways; improved cross-service coordination	Healthcare professionals in YOD specialist services, neurology, and all-age dementia services; emphasis on qualities (collaborative, flexible, positive attitude); specific professional titles not detailed	Not reported	No	None reported	None	Twelve themes grouped into three superordinate themes: 1. Person-centredness (micro); Functional consistency (meso); Organisational coherence (macro).	Qualitative indicators only: accessibility; age-appropriateness; family-centredness; holistic approach; integration; continuity; stable service provision	Need for specialised, integrated, and stable YOD services; importance of flexibility and collaboration from staff; activities suited to younger and more active individuals; holistic family-oriented approach; long-term consistent commissioning
Study_38	Kehagia et al., 2024	UK	National survey report	Community, hospital, long-term care	Integrated	Parkinson’s Disease Care	Descriptive / Service Evaluation	Module with pathway elements	Diagnosis, treatment, follow-up, coordination	Improve care quality and continuity; monitor implementation of national dementia plan	The care pathway includes 12 components: early detection and diagnosis, treatment, personalized care planning, professional coordination, daily living and behavioral support, caregiver support, discharge and transitions, follow-up, community linkage, and information sharing via digital tools.	Not explicitly sequential but includes multiple care elements	Modular integration across sectors; focuses on formal coordination mechanisms; gaps in informal support noted	Multidisciplinary teams including physicians, nurses, care managers, dementia specialists	Mention of ICT integration in planning and monitoring; no specific tools named	No	Cognitive tests (general mention, not tool-specific)	No	Reported use of care pathway indicators to map service gaps; findings include variable implementation across municipalities, especially in follow-up, information sharing, care transitions, and involvement of family/informal caregivers.	Indicator-based framework shows uneven adoption; barriers include lack of training, low awareness of pathway concepts, and implementation variation by region	Feasibility confirmed; barriers include uneven understanding of pathways, lack of training, regional practice gaps, and rural capacity limits. Facilitated by national policy support. Incomplete adoption of some pathway elements; weak informal care integration.
Study_39	Ketchum et al., 2023	Germany	Qualitative exploratory study (interviews)	Community-based care, social work, nursing care, day clinics, hospitals	Primary and secondary care (home care emphasized)	Caregivers of people with dementia (UMG), PwD	Descriptive; barriers/facilitators to dementia care utilization in UMG	No care pathway described, but study identifies barriers and facilitators relevant for developing future care pathways	Not directly addressed; insights relevant for initiation and utilization phases	Identify barriers and facilitators to accessing and utilizing dementia care services among underserved minority groups to inform development of culturally congruent care pathways	The study emphasizes early caregiver education, culturally congruent care, language-appropriate resources, support for navigating services, and home-based care with active family involvement.	The study outlines the sequence from recognizing dementia symptoms, seeking diagnosis, initiating formal services often through culturally congruent contacts, to utilizing home-based and community support services, highlighting navigation challenges and the need for trusted points of contact	Emphasis on culturally congruent contacts; coordination primarily through culturally matched social workers/nurses; navigation support across bureaucratic systems	Social workers, nursing staff, care coordinators with congruent ethnic/racial backgrounds; no specific training gaps mentioned but need for cultural competence implied	None reported	No	None specified	None specified	Deeper understanding of caregivers’ challenges and needs, highlighting emotional burden, stress, and the necessity for practical support. Caregivers expressed increased awareness of available services and resources, which helped in managing daily care tasks. Improved communication and trust between caregivers and healthcare professionals were noted, leading to better coordination of care. The int…	caregiver satisfaction, accessibility of services, timeliness of care, and cultural appropriateness of support. Measures of quality of life and wellbeing for both patients and caregivers were also highlighted as important outcomes.	Implementation challenges included complex bureaucratic systems, lack of culturally and linguistically congruent staff, and caregiver distrust. Facilitators involved having culturally matched service providers to build trust, providing early education about dementia, and offering clear guidance and a dedicated contact to help navigate services. Barriers included service complexity, limited awaren…
Study_40	Kilimann et al., 2022	Germany	Cluster Randomized Controlled Trial	General Practitioner practices, Memory clinics	Primary and secondary care	Informal caregivers of people with dementia; People with dementia (dyadic)	Evaluate effectiveness of digitally supported care management program to reduce unmet needs of informal caregivers	Module with pathway elements	Assessment of unmet needs; planning and implementing interventions based on assessment	Reduce caregiver burden and unmet needs; improve quality of life for caregivers and PwD	Tablet-based expert assessment; personalized dyadic treatment; unmet needs assessment; intervention suggestions	Identification of unmet needs → intervention suggestions → personalized care planning	Integration between memory clinics and GP practices; digitally supported communication	GPs, memory clinic staff, informal caregivers involved; caregivers actively engaged	Tablet-based expert assessment system used in clinical settings	No HTA assessment mentioned	CANE (Camberwell Assessment of Need for the Elderly), EQ-5D-5L, Zarit Burden Interview (ZBI), Lubben Social Network Scale (LSNS)	None mentioned	Average 10.45 unmet needs (4.55 caregivers, 5.9 PwD); data quality control analysis on n=86; caregiver burden, social support, health-related quality of life	Not explicitly reported; feasibility of tablet system mentioned	The tablet-based assessment system proved feasible in GP and memory clinic settings, enabling effective identification of unmet needs. Recruitment is ongoing, indicating acceptability, and the high unmet needs highlight the importance of structured, personalized dyadic care. While specific barriers or facilitators were not detailed, early findings support adoption and integration of digital tools…
Study_41	Lech et al., 2023	Germany	Cluster-Randomized Controlled Trial (cRCT)	Outpatient, community	Primary care	People living with dementia, informal caregivers, primary care physicians (PCP) (caregivers actively involved)	Intervention study	Module with pathway elements	Diagnosis, treatment, follow-up, coordination	Improve adherence to dementia care guidelines; support PCP decision-making; reduce caregiver burden	Caregiver support, dementia-specific education, digital prompts for PCPs, guided relaxation audio, support service information	PCP consultation → tablet use → follow-up care planning → caregiver engagement	Partially integrated; limited continuity due to lack of interoperability; coordination between PCPs and caregivers, not broader system	Primary care physicians (PCPs), informal caregivers; noted need for further PCP training	DemTab app (tablet-based); used to guide dementia care discussions and planning	No	MMSE (planned), Neuropsychiatric Inventory (NPI), GDS, QoL-AD, ADL assessments	No	AGDG adherence (primary); depression, QoL, ADL, neuropsychiatric symptoms, caregiver burden (secondary); no significant group differences	None specifically quantified; quality of care inferred via guideline adherence, caregiver burden	Feasibility demonstrated but low usage; barriers included lack of software interoperability, COVID-19 disruptions, low guideline relevance in primary care, self-report bias, inadequate training; highlighted need for PCP inclusion in guideline development
Study_42	Leroi et al., 2024	Ireland	Consensus exercise with facilitated workshops (qualitative research model)	Community (Memory Assessment and Support Services), Regional Specialist Memory Services (hospital-based hubs)	Integrated (hub-and-spoke model spanning community and specialist services)	People with early Alzheimer's disease and their care partners (including Patient and Public Involvement members)	Descriptive, service model development for DMT readiness and implementation	Complete care pathway (proposed integrated hub-and-spoke model for DMT delivery)	Detection, diagnosis, management, referral, administration, monitoring	Enable health system readiness for DMTs, improve continuity, manage disease-modifying therapies safely and effectively	Referral criteria, eligibility assessment, DMT administration, monitoring, resource allocation, biomarker testing, staff training, registry setup	Referral → Assessment (clinical and biomarker) → Eligibility determination → Administration → Monitoring	Hub-and-spoke model coordinating primary, secondary, and tertiary care; integration between Regional Specialist Memory Services and Memory Assessment and Support Services	Geriatric psychiatrists, geriatricians, neurologists, specialist nurses, GPs with cognitive interest, health economists, service reps, PPI members; staff training needs highlighted for biomarker testing, infusion administration	Biomarker testing via CSF, PET scans, MRI imaging capacity discussed; infusion suite requirements mentioned	No	MMSE and other cognitive scales implied but not specifically detailed	CSF biomarkers, PET amyloid imaging, ApoE genotyping discussed	Projected demand, feasibility, ethical and structural challenges, potential benefits (slowing progression, QoL improvement), limitations (moderate efficacy, capacity constraints)	Wait times, service capacity, ethical inclusion criteria, resource allocation; structural challenges like insufficient imaging and infusion capacity, ethical challenges including age cutoffs and biomarker testing	Feasibility dependent on funding/resources; barriers include insufficient infrastructure, workforce, and imaging capacity; facilitators include existing dementia care model, multidisciplinary collaboration, and PPI involvement; ethical issues around inclusion/exclusion and genetic testing
Study_43	Lewis et al., 2023	Europe (various)	Rapid review	All care settings (community, residential aged care, hospital)	Integrated (multi-level)	People with advanced/end-stage dementia, family carers (actively involved)	Descriptive, service evaluation	Complete care pathway (models of end-of-life dementia care)	Referral, admission, care delivery, end-of-life care, bereavement support	Improve integrated, person-centred end-of-life care for advanced dementia patients and support carers	Care coordination, nursing assessment, interdisciplinary collaboration, carer support, referral pathways, psychosocial and spiritual support, flexibility for diverse populations	Referral → nursing assessment → care planning → care coordination → ongoing support → end-of-life care → bereavement support	Integrated across settings, coordinated by care coordinators, support for transitions, involvement of carers/families in decision-making	Care coordinators, nurses, interdisciplinary teams; roles specifically including care coordination; need for dedicated funded coordinator role emphasized	Not specifically mentioned	No	Not detailed	No	Evidence of benefit in care coordination, carer support; limited economic evaluations; outcomes include patient comfort, carer distress, service utilization	Quality indicators like patient comfort, carer distress, referral appropriateness, admission criteria consistency mentioned	Barriers: limited prognostication tools, referral criteria issues, sustainability challenges, funding constraints, need for context-adapted models, importance of flexible design, cultural and geographic accessibility issues, engagement of family carers essential
Study_44	Marra et al., 2025	Italy	Delphi consensus study (3 rounds)	Hospital-based and territorial Centers for Cognitive Decline and Dementia (CDCDs), primary care (GPs), territorial specialists, social services, day centers, Alzheimer’s associations	Integrated, multidisciplinary, multi-level (primary to tertiary care)	People with dementia (esp. AD), healthcare professionals	Develop expert consensus recommendations for organizing dementia care, diagnosis, treatment, and management pathways in Italy	Recommendations to guide development of Diagnostic, Therapeutic and Assistance Pathways (PDTAs); no implemented pathway itself	Case finding by GP, early diagnosis, biological diagnosis with biomarkers, DMT eligibility and administration, advanced stages management, follow-up and rehab	Prepare for Disease-Modifying Treatments (DMTs); improve biological diagnosis access; reorganize services; address regional disparities	Improve care coordination, uniform access to biological diagnosis, safe administration of DMTs, integration of services, optimize patient journey	Screening at GP level (e.g., GP-Cog); biological diagnosis (CSF favored over amyloid PET); plasma biomarkers as screening; organization and strengthening of day hospitals and radiology; prescription and monitoring of DMTs under CDCD responsibility	Emphasizes integrated network of services involving GPs, neurologists, geriatricians, social services, day centers, nursing homes; hub-and-spoke organizational model; patients and caregivers associations involved; telemedicine use recommended	Mostly neurologists (93%), some geriatricians; multidisciplinary teams including radiologists, psychologists, nurses, therapists, rehab operators	Telemedicine recommended for follow-up visits, cognitive assessments, therapeutic adjustments, and rehab; NHS digitalization still immature with regional variability	No explicit HTA assessment; digital maturity considered low and inconsistent regionally	Screening tools such as GP-Cog recommended at primary care level; CSF biomarkers and plasma biomarkers for diagnosis	CSF biomarkers preferred for biological diagnosis; amyloid PET less informative; plasma biomarkers as screening step	Experts agreed on the need for regional dementia care pathways, GP screening, and integration of services. Biological diagnosis with CSF testing should be available via a hub-and-spoke model. Dementia centers must be equipped for treatment and monitoring. Care should be local, multidisciplinary, and include telemedicine. Patient associations are important, and some prescription rules may be eased.	No direct quality indicators, but strength and consistency of consensus reported; emphasis on adherence to National Dementia Plan and regional PDTAs	Significant regional heterogeneity and variability in NHS organization; call for hub-and-spoke model; abolition of AIFA Note 85 supported; need to reorganize infusion centers and radiology services; telemedicine adoption urged; barriers include reimbursement issues for CSF testing and limited diagnostic facilities; emphasizes multi-stakeholder collaboration and value-based care approach
Study_45	Martin et al., 2020	Europe (UK, Spain, France, Portugal, Sweden)	Scoping review with stakeholder consultation	Community, general hospitals, primary care, specialist care, long-term care, emergency services	Integrated (discussion of fragmentation and integration across all levels)	People with dementia, healthcare and social care staff, family caregivers, end-of-life care committees	Descriptive – identifies gaps and priorities in dementia care pathways	Descriptive study – no intervention	Not applicable – descriptive mapping of systemic gaps	To identify gaps and priorities for improving dementia care and maximizing independent living	Highlights person-centered care, integrated pathways, workforce development	Not specified (focus is on gaps in processes rather than detailed steps)	Describes limited integration, poor communication between services, discontinuity in transitions, need for integrated systems with formal/informal info exchange, interdisciplinary teams, health & social care coordination	Health professionals like Doctors, nurses, social care staff; lack of training/skills mentioned as a barrier	General mention of need for integrated communication/information systems; no specific technologies detailed	Not reported	No specific tools mentioned; inconsistent or lacking standardized cognitive assessments (e.g., MMSE not explicitly cited)	None included	The study identified fragmented, non-person-centered care pathways, with poor coordination across services and settings. Outcomes included frequent inappropriate hospital admissions, limited access to specialist support, and inconsistent care quality. Staff often lacked dementia-specific knowledge and confidence, contributing to inadequate communication, poor care planning, and minimal patient in…	No formal indicators; general reference to care quality and unmet needs	Effective integration of health and social care, staff training in person-centered dementia care, committed leadership, and more quantitative research are needed to close gaps in dementia care.
Study_46	McDermid et al., 2024	United Kingdom	Cluster randomized controlled trial (RCT)	Nursing homes (long-term care)	Tertiary	People with dementia living in nursing homes; caregivers indirectly involved	Evaluate digital person-centered care program impact on quality of life, agitation, psychotropic medication use	Module with pathway elements (digital training program for staff)	Treatment, follow-up	Improve quality of life (QoL); reduce psychotropic use; maintain agitation levels	Digital staff training, person-centered care practices, psychotropic medication reduction	Staff training → care delivery → monitoring quality of life and medication use	Integration of digital training into nursing home care; coordination between staff and residents	iWHELD Champions (nurses, care assistants, activity coordinators, managers) received structured virtual training in PCC; Coaches were trained in evidence-based PCC and digital facilitation methods.	Remote iWHELD digital platform, live virtual coaching sessions, digital hub for 24/7 access	Not reported	Dementia Quality of Life Questionnaire – Proxy version (DEMQOL-Proxy), EuroQol 5 Dimensions 5 Levels (EQ-5D-5L), Neuropsychiatric Inventory – Clinician rating scale (NPI-C)	No biomarkers reported	Improved QoL (primary and secondary measures), reduced psychotropic medication use, stable agitation	QoL improvement, reduced psychotropic use, especially in high-risk subgroups	Remote delivery feasible; high engagement; scalability potential; barriers included virtual limitations and minor data gaps; potential need for primary care integration
Study_47	Rajan et al., 2020	Various (including Europe)	Systematic review and meta-analysis of randomized controlled trials	Outpatient care models primarily (plus other integrated care settings from included studies)	Integrated care (multiple levels examined using Rainbow Model of Integrated Care)	People with Parkinson’s diseas	Evaluation of integrated care models for PD focusing on health-related quality of life (HRQoL)	Module with pathway elements	Outpatient care, perioperative care (e.g., DBS), community follow-up, rehabilitation phases	Improve HRQoL, care coordination, care management in PD	Care coordination, multidisciplinary rehabilitation, home visits, educational support, IT-based monitoring, one-stop clinics	Common steps: patient referral → assignment of care coordinator (e.g., PD nurse, neurologist) → multidisciplinary assessment → team meetings (daily to monthly) → follow-up via home visits, phone, or IT platforms → community handover	Frequent clinical/professional integration; less organizational/population-level integration. Care coordinators central (nurses, neurologists, social workers). Tools included telehealth and shared IT platforms.	PD nurses, movement disorder specialists, physiotherapists, occupational therapists, speech therapists, social workers. Coordination roles often taken by nurses or neurologists.	IT-based platforms for monitoring, telehealth solutions in some models	Not reported	Health-Related Quality of Life (HRQoL) was measured with various instruments; few studies used the World Health Organization Disability Assessment Schedule (WHODAS) or global well-being scales.	No biomarkers specified in included studies	Health-related quality of life improved with integrated outpatient care (small effect size), heterogeneity among studies noted	Health-related quality of life; risk of bias discussed	Implementation of integrated care in Parkinson’s disease faces challenges such as bias from unblinded designs and limited generalizability. Including broader specialties could improve care for nonmotor symptoms. Digital tools offer promise for coordination but lack strong evidence. Future models may need restructuring as disease-modifying treatments emerge.
Study_48	Meads et al., 2019	United Kingdom	Randomized Controlled Trial (RCT) with economic evaluation	Long-term care / Care homes	Secondary / institutional	People with dementia living in care homes; staff and family proxies involved	Cost-effectiveness of Dementia Care Mapping™ (DCM)	Module with pathway elements	Treatment, follow-up	Reduce agitation and improve quality of life; assess cost-effectiveness	Dementia Care Mapping intervention, staff training, behavior monitoring	DCM sessions → observation → feedback to staff → care adjustments	Formal coordination between care home and NHS secondary care; no strong integration shown; intervention implemented at care home level	Care-home staff, proxies (relatives), trained DCM facilitators	No digital tools or technology explicitly mentioned	No digital tools assessed via HTA	EQ-5D-5L, DEMQoL-Proxy-U, CMAI (agitation), utility measures	None reported	Intervention increased costs with small QALY gains; overall not cost-effective except when excluding high-cost outliers, which showed potential cost-effectiveness.	None directly; related to cost and QALYs	Poor compliance and intervention implementation; high loss to follow-up; high secondary care costs driven by outliers; challenges in utility data validity; need for improved data capture and future research on compliance and cost outliers
Study_49	Michalowsky et al., 2024	Germany	Cluster Randomized Clinical Trial	Home care (community)	Primary care with some integrated elements	People living with dementia and their caregivers (caregivers actively involved)	Intervention evaluation of Collaborative Dementia Care Management (CDCM), (clinical outcomes, caregiver burden, cost-effectiveness)	Module with pathway elements	Assessment, intervention, follow-up, coordination	Improve patient clinical outcomes, reduce caregiver burden, cost-effectiveness	Needs assessment, individualized nursing interventions, collaboration with GPs and health stakeholders	Screening → assessment → individualized intervention → follow-up	Coordinated by dementia-qualified nurses collaborating with GPs and healthcare stakeholders	Dementia-qualified nurses, general practitioners; training implied for nurses	IT- and algorithm-based system for needs assessment, care coordination, monitoring, and caregiver support during the 6-month CDCM intervention.	No digital tools assessed via HTA reported	NPI (Neuropsychiatric Inventory), BIZA-D (caregiver burden scale), QOL-AD, SF-6D, SF-12 (MCS and PCS), B-ADL (functional impairment), Mini-Mental State Examination, 15-item Geriatric Depression Scale, Bayer Activities of Daily Living Scale	No biomarkers mentioned	SReduced neuropsychiatric symptoms, lower caregiver burden, improved mental health, QALYs gained, no increase in overall costs	Cost per QALY; cost-effectiveness better for patients living alone	Challenges include data validity and bias risks, plus healthcare reform needs; nevertheless, evidence supports routine care adoption and policy prioritization.
Study_50	Modarres et al., 2023	United Kingdom	Observational, mixed-methods	Primary care (GP referrals), memory clinics (secondary care)	Primary and secondary care	People with cognitive impairment referred by GPs (55–90 years old)	Evaluation of a digital cognitive screening tool (Integrated Cognitive Assessment, ICA) to improve referral accuracy	Module with pathway elements (screening tool for referral efficiency)	Referral, assessment	Improve accuracy and efficiency of primary care referrals to memory services	Cognitive screening, diagnostic accuracy, test-retest reliability	GP referral → ICA testing (home or clinic) → specialist diagnosis comparison	Integration of digital screening tool into referral process between primary and secondary care	GPs, memory clinic specialists	Integrated Cognitive Assessment (ICA) via iPad; computerized cognitive test used in routine and remote settings	No digital tools assessed via HTA reported	MMSE, MoCA, MoCA Blind, ACE-III, GPCOG, 6CIT; ICA as primary tool assessed	No biomarkers included	Sensitivity, specificity for dementia and MCI detection; false negative rate; referral accuracy; test-retest reliability (87.5%)	Referral appropriateness (78% necessary referrals), reduction in unnecessary referrals (~72% correctly identified as no impairment)	Supports improved referral efficiency; promising screening tool; potential for remote and face-to-face use; COVID-19 accelerated adoption
Study_51	Muirhead et al., 2021	Europe (primarily UK, includes studies from various EU countries)	Systematic Review	Health and social care settings	Primary and secondary care	Health and social care practitioners	Effectiveness of technology-enabled dementia education	Module with pathway elements	Education and training	Improve dementia knowledge, skills, attitudes, and behaviors related to dementia care among professionals	Dementia-specific education content: communication skills, early diagnosis, symptom management (behavioral/psychological), ethical issues (intimacy), person-centred care, daily living support, staff self-efficacy; active and interactive learning (case-based instruction, video modelling, simulations, blended learning, interactive forums)	No specific clinical pathway steps; focused on educational delivery	Limited to educational integration; some coordination in blended learning; interprofessional training noted	Physicians, nurses, nursing aides, students; some dementia specialists; technical support needs discussed	TEDE (Technology-Enabled Dementia Education): e-learning, CD-ROM, BPS simulation, videoconferencing, virtual forums, multimedia	No formal HTA, but some studies addressed cost and effectiveness implicitly	Not applicable (focus on education rather than clinical assessment tools)	None	Improved knowledge, skills, attitudes; some evidence for behavioural change; learner satisfaction; mixed quality of evidence	Learner satisfaction, knowledge and skill gains, attitudes	Feasibility influenced by infrastructure, time, digital competence; barriers: low digital literacy, engagement, time demands; facilitators: interactive elements, video modelling, role-relevant content; blended learning beneficial; pedagogical quality critical to effectiveness
Study_52	Pivodic et al., 2018	Belgium	Cluster Randomized Controlled Trial (RCT)	Long-term care (nursing homes)	Secondary / Long-term care	Care staff (nurses, care assistants, allied health staff)	Evaluation of Advance Care Planning (ACP) intervention	Module with pathway elements	Implementation of advance care planning in nursing homes	Support staff confidence and knowledge in advance care planning	Multicomponent ACP+ intervention including: training (2-day, in-house sessions), role assignment (ACP reference persons, facilitators, antennas), planned ACP conversations, multidisciplinary meetings, audits, coaching, and specialized sessions (e.g., dementia, communication, Development of internal ACP policies, Structured planning , Spiritual and social support). Use of 17 supporting materials (…	Stepwise 8-month implementation: preparation/training (months 1–4), followed by practice/consolidation (months 5–8); process includes staff training, identifying ACP triggers, structured conversations with residents/family, ongoing coaching, and periodic audit meetings.	Intervention coordination via management and trainers within nursing homes	Nurses, care assistants, allied health staff, pastoral caregivers, administrative/support staff. ACP-specific roles: reference persons, facilitators, antennas. External trainers: GP (nursing home care), nurse (palliative care/dementia).	No mention of digital tools or technologies	No	Newly developed scales to assess ACP knowledge and self-efficacy (not standard cognitive tools)	No biomarkers reported	Increased self-efficacy in ACP; no significant change in ACP knowledge	None reported explicitly; no resident-level outcomes like satisfaction or quality of life measured	Barriers included possible insufficient time given by management, complexity of intervention, partial implementation fidelity, moderate response rates, potential measurement limitations
Study_53	Neal et al., 2023	Netherlands	Randomised Controlled Trial (RCT), Economic Evaluation	Community (home-based, informal care)	Primary care and community-based support	People with MCI or mild dementia and their informal caregivers (both actively involved)	Intervention evaluation, cost-effectiveness analysis	Module with pathway elements	Support, self-management, caregiver support	Support social participation and self-management of people with dementia; improve caregiver sense of competence; assess cost-effectiveness	Digital support with tablet app training (30-min video for dyads), handbook, films, helpdesk, online sessions, and materials focused on cognitive and leisure activities to boost autonomy and social participation; includes caregiver training and social participation tools.	Digital intervention → App identification → Use support → Measurement of outcomes	Intervention delivered independently to dyads; no formal integration across services described	Not detailed; intervention self-guided with informal support mechanisms	FindMyApps app; iPad/Lenovo tablets; online helpdesk; training videos	Cost-effectiveness and incremental cost-effectiveness ratios calculated	EQ-5D-5L, Maastricht Social Participation Profile, ASCOT, SSCQ	No	SSCQ (significant improvement for caregivers), QALYs, ASCOT, MSPP (no significant difference)	Cost-effectiveness, quality-adjusted life years (QALYs), social participation, sense of competence	Intervention found cost-effective for caregivers; no significant benefit in QALYs for people with dementia; potential for wider implementation; low cost; feasibility implied through trial succes
Study_54	Novotni et al., 2024	North Macedonia	Randomized controlled trial (RCT)	Community (home visits), primary care (GP offices)	Primary care, community-based care	People with dementia and their caregivers (dyads)	Intervention effectiveness and acceptability of multi-professional case management and psychoeducation	Module with pathway elements	Post-diagnosis management, symptom management, caregiver support	Reduce caregiver depressive symptoms, reduce neuropsychiatric symptoms, reduce healthcare service use	Personalized care plan, home visits, caregiver manual, multi-professional team (nurse, social worker, GP, dementia experts)	Referral by GP → baseline assessment → 4 home visits by MT → telephone support → follow-up	Multi-professional collaboration (nurse, social worker, GP, dementia experts), integrated home and primary care	Dementia nurse, social worker, GP, dementia experts; need for building primary care capacity	Telephone consultations and mobile phone communication used for ongoing support between home visits; no advanced digital tools or apps reported.	No formal HTA of digital tools	Neuropsychiatric Inventory (NPI), PHQ-9 for depression, ADL scales, Zarit Burden Interview (short version)	None reported	Caregiver depressive symptoms (decreased), neuropsychiatric symptoms in people with dementia (decreased), healthcare service use (decreased), caregiver quality of life and burden (no difference), activities of daily living (no difference)	Completion rate of home visits (100%), acceptability indicators (relationship building, GP competencies, resource availability)	High acceptability, requires building primary care capacity, dementia needs to be a national priority, relationship building important. Feasibility challenged by GP workload, lack of occupational therapy, stigma, limited dementia-friendly policies, need for workforce training and cultural adaptation, limited resources; intervention perceived as supportive; caregiver manuals required flexible form…
Study_55	Gao et al., 2020	UK	Multicenter RCT	Hospitals (neurology and palliative care)	Secondary/Tertiary care	Adults with long-term neurological conditions (LTNCs) (MS, IPD, MND), caregivers (actively involved)	Effectiveness of short-term integrated palliative care (SIPC) intervention vs standard care	Module with pathway elements	Symptom management, palliative care, follow-up Care Pathway Aim: Improve symptom control, quality of life, reduce caregiver burden	Improve symptom control, quality of life, reduce caregiver burden	SIPC pathway including standardized symptom assessment, personalized symptom management, caregiver support, and qualitative follow-up.	Randomization → SIPC or standard care → follow-up assessments	Multidisciplinary teams (hospice- and hospital-based) delivering SIPC; informal caregiver involvement; trial sites modeled as random effects	Neurologists, palliative care specialists, informal caregivers; training provided to standardize intervention	None reported	No	IPOS Neuro-S8 and IPOS Neuro-S24; Client Services Receipt Inventory; EuroQoL 5-dimension index; caregiver burden and positivity scales	None reported	No significant difference in symptom improvement, quality of life, caregiver burden, or survival; cost lower in SIPC group; well received	Patient and caregiver satisfaction, symptom burden, adverse events, survival, health and social care costs; no differences in adverse events or survival; cost-effectiveness suggested	Acceptable to patients and caregivers; no safety concerns; further research needed. Limitations include heterogeneity of LTNCs, possible contamination of control group, variability across sites, outcome measure floor effects, high intraclass correlation; intervention fidelity varied; recommendation to refine referral criteria and optimize intervention delivery for wider implementation
Study_56	Petry et al., 2023	Switzerland	Process evaluation using mixed methods (quantitative surveys + qualitative focus groups), participatory action research (PAR)	Acute hospital (Two trauma units)	Secondary care/Acute care	Healthcare professionals (nurses, physicians, social workers, therapists), family members of persons with ADRD/MCI	Implementation and evaluation of an evidence-based dementia care pathway including intervention bundles; staff empowerment; quality improvement	Module with pathway elements (partial care pathway with co-developed care bundles and implementation strategy)	Admission, inpatient acute care, discharge planning, and follow-up care	Improve quality of dementia care in acute settings, empower staff, enhance family engagement, and ensure person- and family-centred care	Four evidence-based care bundles: (1) identification and cognitive assessment of persons with ADRD/MCI, (2) family engagement and support, (3) person-centred communication, (4) dementia-specific care (activity, physical needs, behavior management). Staff education and training program focusing on pathway components, communication skills, and behavioural management.	Co-development via workshops with clinicians and family members; pre-implementation surveys; staff training sessions; embedding care bundles into clinical documentation; formation of core implementation team and champions; iterative feedback and adjustment	Focus on continuity and coordination as one of the five core components; implementation team included nurses, clinical experts, researchers, and family representatives; coordination efforts challenged by pandemic and staff shortages; integration attempted via training and core team but implementation halted early due to organizational barriers.	Nurses (staff nurses, clinical nurse specialists, advanced practice nurses), geriatricians, social workers, physical therapists, nurse educators, family members as partners; training designed to address staff knowledge and skill gaps related to dementia care and communication	No digital tools described beyond electronic health record integration plans	No	Family Nursing Practice Scale (FNPS), Sense of Competence in Dementia Care Staff (SCIDS), Person-Centred Care of Older People with Cognitive Impairment in Acute Care – Revised (POPAC-R), Acceptability of Intervention Measure (AIM), Intervention Appropriateness Measure (IAM), Feasibility of Intervention Measure (FIM)	None reported	Acceptability (high), Appropriateness (mixed), Feasibility (low); perception of skill decreased post-intervention; evidence of cognitive assessments use, but low in individualized care and family involvement	Acceptability and feasibility scores; barriers and facilitators to implementation; organizational readiness; staff empowerment levels	Barriers: pandemic, low readiness, time constraints, high complexity, vague task descriptions, lack of interprofessional buy-in; Facilitators: co-design, interest in evidence-based care, perceived benefit to patients/families; Champions needed more support and clearer responsibilities
Study_57	Prell et al., 2020	Germany	Narrative review / Expert opinion	Multiple (clinical, therapy, research, patient involvement)	Integrated care networks	People with Parkinson’s Disease (PD), clinicians, therapists, nurses, researchers, patients	Descriptive / service evaluation of multidisciplinary care and network models	Complete care pathway (standards for integrated network care)	Diagnosis, treatment, follow-up, coordination, palliative care	Improve quality of life, functional status, medication adherence, reduce hospitalizations, support advanced care	Multidisciplinary teams (neurologists, GPs, physiotherapists, occupational therapists, speech therapists, PD nurse specialists, social workers, palliative care teams); care coordination; education; psychosocial support; home visits; telemedicine	Interaction between neurologists, GPs, therapists, nurses; regular monitoring; referrals; home visits; palliative care planning	Networks enable coordination across outpatient/inpatient, between specialists, therapists, and caregivers; telemedicine integration supports continuity	Neurologists, movement disorder specialists, GPs, physiotherapists, occupational therapists, speech therapists, PD nurse specialists, Parkinson assistants (PASS), palliative care providers; training and PD-specific expertise emphasized	Telemedicine (video consultations, remote monitoring, wearable sensors); digital health apps	Not specifically assessed via HTA in text	Various functional assessments mentioned generally; palliative performance scale	Not specified	Potential benefits described (improved functional activities, medication adherence, quality of life; potential reduced hospitalization; early palliative care benefits), but no direct outcome data reported from implemented interventions.	Patient access, specialist shortage in rural areas, need for PD-specific training, usability barriers for telemedicine, importance of networks and integrated care, economic impact of nurse specialists under evaluation	Patient access, specialist shortage in rural areas, need for PD-specific training, usability barriers for telemedicine, importance of networks and integrated care, economic impact of nurse specialists under evaluation
Study_58	Riquelme-Galindo et al., 2021	Various (including Europe)	Scoping Review	Hospital setting	Secondary and tertiary care	People with dementia (PwD), caregivers, healthcare staff	Descriptive; to identify key elements and gaps in designing dementia care pathways in hospital settings	Complete care pathway (conceptual framework for hospital-based dementia care pathways)	Admission, inpatient care, end-of-life care, coordination, environment adaptation	To improve person-centered care, minimize stress for PwD, support caregivers, and enhance care quality during hospitalization	Person-centered care, compassionate care, end-of-life process, caregiver involvement, dementia-specific training, architectural adaptations (lighting, noise, furniture, wayfinding), dementia-friendly policies	Admission → Assessment → Personalized care planning → Environmental adaptation → Caregiver engagement → End-of-life support	Need for improved coordination across staff levels; integration of caregivers into care processes; support from leadership and institutional culture highlighted as facilitators	Nurses, caregivers, hospital staff; lack of training and high patient-to-staff ratios noted; key roles for "change agents" in leadership and organizational structures	Alzheimer’s Scotland “Getting to know me” tool for person-centered info collection; King’s Fund tool for architectural design. Innovation status not specified.	No mention of HTA evaluation for tools	Cognitive stimulation activities; no specific cognitive tests detailed	No biomarkers reported	Not quantitatively measured; outcomes discussed qualitatively: improved quality of care, reduced stress, empowerment of caregivers, better patient engagement	Nurse-to-patient ratios; reference to patient outcomes and nurse stress; adherence to NICE dementia care quality guidelines	Barriers: low staffing, high workload, hierarchical institutions, lack of training, cultural gaps; Facilitators: caregiver involvement, dementia awareness, leadership engagement, use of architectural tools, adaptability to local context
Study_59	Rovini et al., 2017	Italy	Technological feasibility study / pilot implementation	At-home care, remote monitoring, outpatient	Integrated care	People with Parkinson’s Disease (PD), caregivers, healthcare professionals (neurologists)	Development and implementation of an e-Health system for early diagnosis, therapy support, and disease monitoring	Module with pathway elements	Early diagnosis, remote therapy management, follow-up, self-management	Early diagnosis (up to 7 years earlier), optimize therapy, enable remote monitoring, reduce hospitalization, support caregiver involvement	Early diagnosis, continuous monitoring, remote clinical supervision, wearable sensors, caregiver involvement, self-management, mHealth, and IoT features	Wearable sensor data → cloud analysis → clinical interpretation → therapy adjustment and patient feedback	Integrated platform with bi-directional communication between clinicians, patients, and caregivers; facilitates continuity through data sharing and IoT connectivity	Neurologists, caregivers, technical staff; emphasis on need for training in digital health tools and acceptance among elderly patients	SensHand (upper limb motion sensor), SensFoot (lower limb/gait sensor), SensPosture (posture tracker with feedback), mobile/web apps (self-management, reminders, clinician access), cloud platform (data storage/analysis), IoT (real-time device-cloud connection), mHealth (remote care, patient engagement).	Not formally assessed through HTA, but mentions economic and clinical efficiency implications	Movement Disorder Society – Unified Parkinson’s Disease Rating Scale, Part III (MDS-UPDRS III), motion tracking, real-time analysis, automated scoring algorithm	No molecular biomarkers; physiological sensors include Heart Rate Variability (HRV), Galvanic Skin Response (GSR), oximetry	Anticipated early diagnosis (up to 7 years), reduced hospitalization, improved therapy personalization, enhanced patient quality of life, and potential healthcare cost savings	Timeliness of diagnosis, continuity of care, patient empowerment, cost-effectiveness (economic sustainability mentioned)	Barriers: elderly tech acceptance, validation of clinical methodology, legal/ethical challenges. Facilitators: caregiver involvement, data-driven personalization, business model potential
Study_60	Sampson et al., 2017	UK	Mixed methods evaluation (train-the-trainer intervention)	Acute general hospitals	Secondary care	People with dementia; hospital staff (healthcare professionals)	Intervention to improve dementia care in hospitals by training staff	Module with pathway elements (train-the-trainer dementia care model integrated into hospital settings)	Staff training, patient interaction, use of care tools and documentation	Improve staff competence in dementia care; improve patient–staff interactions; adoption of dementia tools	Staff training via a train-the-trainer model with emotionally engaging materials co-developed with local dementia leads. Use of person-centered tools including “This Is Me” documentation, carers’ passports, and information leaflets. Implementation of environmental adaptations (signage, utensils), delirium screening scales, and standardized dementia care pathways to improve identification and mana…	Pre-training → training → 3-month follow-up assessment; direct ward observations before and after training	Training delivered across multiple trusts; adoption of standardized tools across hospitals	Nurses (37%), healthcare assistants (22%), doctors (12%), ancillary/facilities staff (12%); staff turnover noted; need for Tier 2 specialized training	No specific digital tools mentioned; no innovations introduced	No digital tools assessed via HTA	Sense of Competence in Dementia Care Scale (SCIDS); Person, Interaction, Environment (PIE) observations; carer information leaflets usage tracked	No biomarkers reported	Increased SCIDS scores; improvements in person-centered interactions; increased carer leaflet provision; mixed ward environment changes; training highly rated by staff	Staff competence, quality of interactions, adoption of care tools	Barriers: low follow-up response rate, email access issues, staff turnover, subjective observation methods; facilitators: emotional engagement via training content, local trainer involvement; limited environmental impact due to low staff control; future challenges include sustaining momentum, financial/staff pressures
Study_61	Samsi and Manthorpe, 2014	UK	Systematic Review	Multiple (memory clinics, assessment services)	Primary, secondary, integrated care	People with dementia and caregivers	Descriptive review of dementia care pathways, their definitions, experiences, phases, and implementation challenges	Complete care pathway	Early symptom identification and first service encounters; Assessment process; Diagnostic disclosure and communication; Postdiagnostic support and interventions; Coordination and referral pathways	Improve clarity and continuity of care; support patients and caregivers throughout the dementia journey; facilitate timely diagnosis and postdiagnostic support	Awareness raising; referral and assessment processes; diagnostic communication; postdiagnostic psychosocial support; caregiver support; multidisciplinary coordination; use of resources like Dementia Roadmap; recognition of barriers and patient/caregiver experiences	Symptom identification → primary care consultation → referral to memory clinic → assessment → diagnostic disclosure → postdiagnostic support → ongoing coordination	Emphasizes integrated working between primary and secondary care; information sharing; multidisciplinary teams; involvement of social services and third sector; use of digital tools to improve coordination (e.g., Dementia Roadmap)	Primary care physicians (GPs), memory clinic specialists, social care providers, multidisciplinary teams; highlights need for skilled diagnostic disclosure and care coordination	Dementia Roadmap online platform to support care coordination and signposting	Not assessed via HTA in the review	Mention of memory tests and screening tools as part of the assessment process (unspecified)	No biomarkers explicitly mentioned	Reduced anxiety and confusion for patients and caregivers; improved understanding and support postdiagnosis; identification of gaps in early diagnosis and support; variable emotional impact of diagnosis; increased use of psychosocial interventions and community resources; improved coordination via tools like Dementia Roadmap; need for more evidence on pathway effectiveness	Not explicitly reported; implied importance of wait times, patient/caregiver satisfaction, and access to support	Barriers include delays in referral, lack of clarity during assessment, patient and caregiver anxiety, need for sensitive diagnostic disclosure, variable postdiagnostic support; challenges in pathway adherence and reimbursement; importance of negotiating pathway use rather than rigid application; need for integrated working and better information sharing
Study_62	Saragosa et al., 2024	Various (including Europe)	Scoping review	Clinical settings (diagnostic, post-diagnostic)	Primary, secondary, integrated	People with dementia, care partners (input in design, not in implementation)	Mapping existing dementia care pathways and involvement of persons with dementia/care partners	Complete care pathway	Diagnosis, post-diagnostic support, management	Assist diagnostic and management practices; improve structured care processes	Diagnostic assessments; post-diagnostic support; limited community-based integrated care; some mention of voluntary/third sector involvement	Although the included studies did not always describe a uniform care sequence, common process elements were identified : Cognitive assessment → Diagnosis → Referral patways ( including websites, service directories, and other resources) → Treatment (pharmacological/non-pharmacological) → Family education & support → Care planning (coordination and developing care plans) → Community-based care	Mainly clinical care coordination; less community integration; limited involvement of voluntary/third secto	Geriatricians, dementia nurses, primary care clinicians; training gaps noted in some pathways	Mention of digital tools like online directories and visual aids, some innovation but limited routine use	No formal HTA evaluations reported	Mini-Mental State Examination (MMSE), Montreal Cognitive Assessment (MoCA), Activities of Daily Living (Barthel Index)	Biomarkers referenced (unspecified) – used in design phase of one pathway	Outcomes on pathway effectiveness (limited); emphasis on clinician-reported symptoms; quality of life and autonomy underrepresented	Limited use of PROMs; no feedback on implementation/evaluation	Need for improved involvement of persons with dementia in co-design, implementation, evaluation; cultural relevance lacking; need for long-term palliative approach; gaps in community care; innovative digital approaches explored
Study_63	Seidel et al., 2022	Germany	Qualitative participatory study	Community care, outpatient, intersectoral care	Primary care	People with dementia (PwD), caregivers, healthcare professionals (GPs, care managers)	Implementation barriers and facilitators of regionally adapted Dementia Care Management (DeCM) standard	Module with pathway elements (DCM as partial intervention integrated into existing primary care)	Diagnosis, post-diagnostic care, follow-up, discharge management	Improve implementation success, overcome sectoral barriers, enhance patient-centered care	Key elements include the adaptation and implementation of the DeCM standard, focusing on intersectoral coordination, discharge management, comprehensive counseling and support for people with dementia and their caregivers, involvement of dementia care managers, and leveraging existing regional healthcare networks without creating new care structures.	Discharge management → intersectoral coordination → patient and caregiver counseling by dementia care managers → networking among healthcare, social, and administrative providers → follow-up care support	Coordination involves health, social, and administrative sectors, led by dementia care managers. Collaboration relies on local networks but is sometimes informal. Efforts needed to improve cross-sector cooperation.	Dementia care managers play a key coordinating role. GPs involved but show some skepticism due to workload concerns. Other stakeholders include counselors and healthcare staff. Training and acceptance vary by profession.	No specific digital tools mentioned	No	The study mentions the use of standardized assessment tools related to dementia care, such as cognitive and functional assessments, but it does not specify particular instruments like MMSE or MoCA. The focus is more on patient and caregiver needs assessments rather than named measurement tools.	No biomarkers mentioned	Identification of key barriers and facilitators for implementing the adapted DeCM standard; recognition of the critical role of dementia care managers; demonstration of high stakeholder interest and regional fit; highlighting challenges in stakeholder engagement and discharge management.	No quality indicators formally reported; qualitative emphasis on network strength and leadership engagement.	Strong local networks and leadership support facilitate implementation; dementia care managers complement existing care and reduce GP burden. Barriers include low stakeholder engagement, GP skepticism, intervention complexity, and limited formal cross-sector collaboration. Targeted involvement and improved cooperation are needed.
Study_64	Soriani et al., 2017	France	Review	Hospital, multidisciplinary Amyotrophic Lateral Sclerosis (ALS) centers, outpatient, palliative care	Secondary, tertiary, integrated	ALS patients, caregivers, multidisciplinary healthcare teams	Descriptive, care organization and management	Complete care pathway	Diagnosis, follow-up, end-of-life care	Improve quality of life, prolong survival, support patients and families, prepare for end of life	Key elemnts include respiratory support interventions such as non-invasive ventilation and airway clearance techniques, assessment and management of cognitive and behavioral impairments, establishment of advance directives with ethical considerations, integration of palliative care throughout the disease course, and preventive measures including vaccination and cautious medication use.	Assessment of respiratory function → Initiation and management of non-invasive ventilation → Teaching airway clearance techniques → Advance care planning and communication about life-support withdrawal → Evaluation and monitoring of cognitive and behavioral function → Integration of palliative care from diagnosis to end-of-life → Coordinated, patient-centered care	Multidisciplinary team coordination between ALS specialists, primary care, palliative care, caregivers	Neurologists, respiratory specialists, nurses, palliative care professionals; caregivers involved in care and decision-making; training in communication and ethical care required	Mention of assistive respiratory devices, mechanical insufflation-exsufflation (MI-E), lung volume recruitment bags; no specific digital cognitive tools mentioned	No health technology assessment (HTA) data reported	Edinburgh Cognitive and Behavioural ALS Screen (ECAS), verbal fluency tests	No biomarkers specifically mentioned in this excerpt	Survival rates, quality of life (QOL), symptom control, caregiver burden, mortality related to DP	Quality of life improvements, symptom control effectiveness, caregiver stress levels reported; variability in withdrawal practice quality	Ethical and legislative challenges; variability in practice; training needs in communication and ethical decision-making; caregiver burden; barriers to device use; need for multidisciplinary coordination
Study_65	Stara et al., 2021	Italy, Luxembourg, The Netherlands	Observational study / Technology intervention	Community / home settings	Primary / Community care	People with dementia (early to middle stage); some caregiver involvement (supporting use)	The study evaluates a home-based digital intervention (ECA) for people with dementia, aiming to inform and support personalized care pathways in early and middle stages.	Module with pathway elements	Follow-up, support	Support personalized, stage-specific interventions that promote independence, cognitive stimulation, and social inclusion for people with dementia living at home.	Implementation of an embodied conversational agent for daily cognitive support, task assistance, social interaction, personalized user adaptation, and caregiver support within home care settings.	Initial user familiarization with the ECA → gradual transition to purposeful use → ongoing cognitive and daily living support at home → monitoring and adaptation to user needs and disease progression.	Collaboration between users, family caregivers, and clinical staff; integration of digital tool use within home care; personalized support aligned with user needs; multidisciplinary involvement to ensure continuous and adaptive care.	Involvement of clinical staff and multidisciplinary teams, including healthcare professionals specialized in dementia care. Emphasis on training and support for caregivers and staff to facilitate technology adoption and personalized interventions.	Embodied Conversational Agent (Anne); telemetry, voice interface, digital coaching	No HTA reported	Closeness Scale for user perception; telemetry data for interaction monitoring; no other cognitive or biomarker tools reported.	No	Easy usability and quick learning; mixed user perceptions (friend/assistant vs. distractor); usage evolved from exploration to purposeful interaction; potential benefits for independence, companionship, and cognitive stimulation; personalization challenges noted.	Usability, perceived usefulness, adoption barriers, caregiver involvement, digital literacy, cultural factors	Implementation faced challenges including the need for user familiarization, personalization to diverse needs and cultural contexts, reliance on caregiver support for some users, technical infrastructure demands for telemetry data, and the importance of a multidisciplinary, user-centered design approach to improve acceptance and effectiveness.
Study_66	Sullivan et al., 2017	Various (including Europe)	Systematic review	Acute hospital settings	Secondary	People with dementia, caregivers	Review of integrated care pathways (ICPs) and care bundles for dementia care in acute settings	Module with pathway elements	Transition between community and acute care; dementia care in acute setting	Improve dementia care quality, continuity, and coordination in acute hospital settings	ICPs: multidisciplinary guidance, assessment, diagnosis, treatment, caregiver education; care bundles: communication, nutrition, hydration, dementia-friendly environment, carer involvement, falls prevention	Assessment → diagnosis → treatment → caregiver education → discharge planning → folow-up. Supporting coordination between acute care and community services, with emphasis on multidisciplinary involvement and personalized care adjustments throughout the hospital stay.	Integration across multidisciplinary teams, community to hospital transitions, carer involvement, acute care pathway integration	Nurses, doctors, specialists, dementia outreach teams, volunteers; noted staff training and workload impact in some studies	Mentioned general digital tools (e.g., “This is Me” booklet), but no specific technologies evaluated	No	No specific standardized cognitive tools detailed in review	None mentioned	Reduced length of stay, reduced hospital costs, improved caregiver understanding, better nutrition, fewer falls, increased satisfaction	Some hospital audits reporting ICP adoption rates; satisfaction reported but no quantitative quality indicators	Barriers: limited robust evidence, small study sizes, staff workload concerns, limited caregiver inclusion; Facilitators: staff training, multidisciplinary collaboration, dementia-friendly environment, carer partnership
Study_67	Teipel et al., 2022	Multinational (Germany, Netherlands, Sweden, Italy, China, USA)	White paper / Review	Community, hospital, outpatient, primary care	Primary, secondary, tertiary, integrated	People with Alzheimer’s disease and at-risk populations	Summary of diagnosis, treatment, care, and prevention standards	Complete care pathway	Diagnosis, treatment, prevention	Improve diagnosis accuracy, treatment efficacy, care quality, and prevention	Diagnosis (clinical history, cognitive screening, neuropsych testing, biomarkers), treatment (pharmacologic, non-pharmacologic), prevention (lifestyle, risk factor control)	Referral → clinical history and cognitive screening → neuropsychological testing → biomarker analysis → treatment planning (pharmacologic and non-pharmacologic) → prevention strategies (lifestyle and risk factor control) → follow-up and monitoring.	Multilevel integration between primary care, specialists, imaging centers, caregivers; emphasis on multidisciplinary care and telemonitoring for risk factors	Neurologists, geriatricians, neuropsychologists, radiologists, pharmacists, primary care physicians; noted underdiagnosis and need for improved training	Digital cognitive monitoring (serious games apps) mentioned as emerging tools; PET and MRI imaging are standard; telemonitoring for risk factors suggested	No explicit HTA on digital tools mentioned	MMSE, MoCA, Consortium to Establish a Registry for AD Neuropsychological Battery (CERAD-NB), Uniform Dataset Test Battery (UDS), Repeatable Battery of Neuropsychological Status (RBANS)	CSF Ab1-42, total tau, phosphorylated tau; plasma p-tau181, p-tau217; plasma Ab42/40; PET amyloid and tau imaging; MRI; FDG-PET	Reported outcomes are based on clinical evidence and recommendations, including improved diagnosis with PET and CSF biomarkers; symptomatic cognitive stabilization via approved drugs; monitoring disease progression; modest cognitive benefits from experimental anti-amyloid therapies; reduced caregiver burden; and cognitive improvements from lifestyle-based prevention trials.	Use biomarkers (CSF, PET) and standardized cognitive tests for diagnosis. Review medications to avoid harmful side effects. Prescribe symptomatic treatments properly. Promote lifestyle changes to reduce risk. Monitor cognition and caregiver burden regularly.	The need for early diagnosis through primary care screening, integration of biomarker assessments, multidisciplinary specialist evaluation, and the challenge of underdiagnosis. Emphasis is placed on individualized treatment plans, medication review to avoid inappropriate drugs, and the promotion of multimodal lifestyle interventions. Telemonitoring of modifiable risk factors in real-world setting…
Study_68	Thyrian et al., 2016	Germany	Cross-sectional survey nested in RCT (DelpHi-MV trial)	Primary care (general practice)	Primary care	General practitioners (healthcare professionals)d	Attitudes toward dementia, detection, and intervention	Module with pathway element	Detection, intervention	Early recognition and dementia care management implementation	Systematic early cognitive screening, comprehensive dementia care management (DCM) including home visits, needs assessment, written feedback to GPs, evidence-based recommendations, caregiver support, and coordinated follow-up within primary care.	Screening for cognitive impairment → Identification of people with dementia (PWD) → Comprehensive dementia care management including home visits → Needs assessment → Written feedback and recommendations to GPs → Ongoing follow-up and coordination of care.	Coordination between GPs and dementia care management nurses	GPs, dementia-qualified nurses	DemTect cognitive screening test; no mention of advanced digital tools	No	DemTect screening; Likert-scale questionnaires on attitudes and experiences	No biomarkers mentioned	Most GPs strongly agreed on the usefulness and feasibility of early dementia screening. Positive attitudes were found toward DCM, with GPs appreciating its components like home visits and caregiver support. GPs with access to DCM showed more favorable views on early detection. No significant associations were found between GP characteristics and attitudes. Some limitations include potential socia…	No formal quality indicators were reported, but participants noted perceived benefits to care quality and patient/caregiver well-being linked to home visits, care needs assessment, evidence-based GP feedback, and skilled dementia care management nurses.	High acceptability and feasibility of systematic screening and DCM; GPs valued support from qualified nurses; some risk of social desirability and selection bias; need for systematic follow-up after screening emphasized.
Study_69	Thyrian et al., 2017	Germany	Cluster-randomized controlled trial (RCT)	Community (patients' homes), primary care	Primary care/community	People with dementia living at home, caregivers, primary care professionals (GPs and specially trained nurses)	Intervention effectiveness of dementia care management (DCM)	Complete care pathway	Diagnosis, treatment, follow-up, care coordination, support	Improve quality of care, reduce behavioral symptoms, reduce caregiver burden, optimize medication use, enhance quality of life	Home-based DCM, caregiver support, behavioral symptom monitoring, drug management, risk assessment, collaborative care, nurse-led personalized care plans	Screening by GPs → Baseline assessment at patients’ homes by trained nurses → Delivery of Dementia Care Management intervention supported by computer-based IMS → Follow-up assessment at 12 months → Ongoing coordination between GPs and nurses	High level of coordination: nurse-led care integrated with primary care; collaboration between GPs and trained dementia nurses; care continuity monitored via digital system	General practitioners, dementia-specific trained nurses, support for caregivers; specific dementia care qualifications required for nurses	Computer-assisted digital assessment tool to support personalized intervention planning and follow-up	No	Quality of Life in Alzheimer Disease (QoL-AD), Berlin Inventory of Caregivers’ Burden with Dementia Patients (BICB), Neuropsychiatric Inventory (NPI), Mini-Mental State Examination (MMSE), Bayer-Activities of Daily Living Scale (B-ADL)	No	Decreased behavioral/psychological symptoms (BPSD), reduced caregiver burden, increased use of antidementia drugs, improved QoL for patients not living alone, no effect on potentially inappropriate medications	Quality of life, caregiver burden, neuropsychiatric symptom scores, medication use, institutionalization rates	Intervention found safe and feasible; trained nurses well-integrated; shown effective within routine care; recommends further implementation research
Study_70	Vallortigara et al., 2023	United Kingdom, Germany, Italy	Survey-based report	Community, outpatient, tertiary clinics	Secondary, tertiary	People with ataxia; some caregiver experiences noted	Descriptive comparison of care pathways and patient satisfaction	Complete care pathway	Diagnosis, treatment, coordination, access to services	Improve care coordination, specialist access, and symptom management	SAC access, Multidisciplinary Team (MDT) care, referrals, symptom management, patient follow-up, research participation, and practical support (e.g., benefits, parking badges).	Referral → Assessment at SAC → Multidisciplinary Team Review → Symptom Management → Follow-up & Coordination with Local HCPs → Access to Additional Services	Specialist team coordinates with GP/local Health Care Professionals (HCPs); continuity via annual follow-ups, nurse contact; some integration challenges	Neurologist, specialist nurse, physiotherapist, MDT; gaps in social worker integration	Telemedicine (proposed); not routine at time of study	No	No standardised cognitive tools mentioned	No	Better symptom management and patient satisfaction in SAC; more MDT access; no significant cost difference; access barriers (travel, limited centres); unmet needs in emergency services due to low ataxia awareness.	Satisfaction with symptom management, MDT access, barriers to access, cost vs outcome analysis	Barriers: travel, closures, fatigue, limited MDT. Facilitators: patient input, nurse support, MDT. Needs: social support, more centres, telemedicine, awareness. Challenges: coordination, rare disease knowledge, referral gaps.
Study_71	Van den Block et al., 2020	UK, Finland, The Netherlands, Poland, Italy, Switzerland, Belgium	Cluster-randomized clinical trial	Long-term care (nursing homes)	Primary and integrated care	Nursing home residents near end-of-life, nursing home staff, relatives	Intervention evaluation of a multicomponent palliative care program	Complete care pathway	Advance care planning, assessment, multidisciplinary coordination, symptom management, end-of-life care, bereavement	Improve end-of-life care quality and comfort for nursing home residents	6-step palliative care program: advance care planning, assessment of residents’ needs and goals, coordination of care, delivery of high-quality care, care in the last days of life, after-death care and reflection, staff training, structured tools, regular reflection, integration of palliative care into routine practice	Advance care planning → assessment of needs and preferences → care coordination → care delivery → end-of-life care → after-death reflection	Supports coordinated, continuous palliative care through structured steps from admission to death with multidisciplinary teams across seven countries, though implementation varied due to contextual barriers like high staff turnover.	Nurses, care assistants; training provided, including modules on advance care planning, symptom assessment, and end-of-life care. Training aimed to improve staff knowledge, communication, and caregiving practices; staff turnover and workload noted	None mentioned	No	EOLD-CAD, QOD-LTC, End-of-Life Professional Caregiver Survey, Self-Efficacy in End-of-Life Care Survey, Rotterdam Move2PC	None	Primary: Comfort in last week of life (no significant improvement); Secondary: Quality of care last month of life (improved preparatory tasks); Staff knowledge (small increase); No change in relatives' reports	Quality of care in last month (improved preparatory tasks); staff educational needs reduced; no negative effects	Program complexity; suboptimal uptake in some homes; variability in implementation; mismatch between intervention and outcomes; need for tailored, focused approaches
Study_72	Van der Flier et al., 2014	The Netherlands	Clinical trial center description / program report	Outpatient clinic, clinical trial center, research settings	Secondary and tertiary care	Patients with AD and other dementias, caregivers	Description of specialized AD trial center, integration of research and clinical care, and historical advances in diagnosis and biomarkers.	Complete care pathway	Diagnosis, assessment, research integration	Improve early diagnosis, support clinical trials, integrate research with care	Patient examination, treatment, monitoring, neuropsychological testing, MRI and amyloid-PET imaging, biomarker analysis, ethical approval support, patient and caregiver education, research participation facilitation, and collaboration with specialized centers	Referral → Patient examination → Neuropsychological testing → Imaging (MRI, amyloid-PET) → Biomarker sampling (CSF) → Treatment and monitoring → Patient and caregiver education → Follow-up and research participation	Close collaboration between neurologists, neuropsychologists, nurses, lab specialists, imaging centers, and research institutes	Neurologists, neuropsychologists, trial nurses, lab specialists, radiologists, clinical researchers	MRI, Amyloid-PET imaging, digital Alzheimer Center tools	Not specified	Visual rating scale for medial temporal lobe atrophy (MTA Scheltens scale); specialized neuropsychological testing mentioned, no specific standard cognitive tests (e.g., MMSE, MoCA) named	CSF amyloid-beta, phosphorylated tau, amyloid PET, MRI microbleeds	No direct study outcomes reported; focus on establishing integrated clinical-research infrastructure, facilitating early diagnosis, improving biomarker and imaging use, and enhancing patient and caregiver engagement in research and education	Patient recruitment rates, biomarker assay quality control, patient and caregiver engagement metrics	Specialized staff and infrastructure needed for complex assessments, patient recruitment challenging in early stages, integration of care and research beneficial, active patient and caregiver involvement, ongoing training and quality control required, simple tools aid clinical use, multidisciplinary collaboration essential
Study_73	van Gils et al., 2024	The Netherlands	Observational cohort study, proof-of-principle study	Memory clinics (specialist outpatient)	Secondary/Tertiary care	Patients with cognitive complaints/MCI/dementia	Intervention evaluation — efficient diagnostic pathways using data-driven sequential testing	Module with pathway elements (diagnostic pathway optimization)	Diagnosis (syndrome, etiology), eligibility for disease-modifying therapies (DMTs)	Improve diagnostic accuracy while reducing number of tests; tailored diagnostic pathways; support early identification and eligibility for DMT	Stepwise testing including cognitive screening (cCOG), MRI, CSF; biomarker assessment; digital cognitive tools; workflow harmonization across syndrome diagnosis, etiological diagnosis, and DMT eligibility	Cognitive screening (cCOG) → Classification (normal / MCI / dementia) → If indeterminate/intermediate → Additional cognitive & functional tests → MRI → If AD probability < cutoff → CSF testing → If AD probability after CSF > cutoff → Eligible for disease-modifying therapy (DMT) → Treatment decision	Integration of multimodal data with CDSS to support clinician decision-making; potential to complement biomarker-based workflows; consideration of patient and caregiver preferences recommended	Clinicians (neurologists, memory clinic specialists); general practitioners indirectly involved; training needs implied due to tool complexity and integration challenges	Digital cognitive test (cCOG); CDSS for stepwise decision-making; extensions include FDG-PET and DaT-scan modules under development	No specific health technology assessment reported; cost-effectiveness study suggested as future work	cCOG (digital cognitive test); cognitive and functional assessments	Biomarkers: CSF biomarkers (amyloid, tau), MRI imaging, blood-based biomarkers (emerging)	Diagnostic accuracy (e.g., 80% correct classification), reduced diagnostic tests (61% amyloid testing for 84% eligibility), improved diagnostic confidence via stepwise probabilities, illustrated with patient case.	Diagnostic accuracy; test reduction rate; patient eligibility identification; limited discussion on patient satisfaction or wait times	Barriers include integration with electronic records, clinician training needs, high workload limiting tool use; facilitators are intuitive design, visual support for clinicians and patients; clinicians retain final decision authority; tool not yet widely adopted in practice.
Study_74	Vester, et al., 2023	Various (including Europe)	Scoping review	Community, outpatient, hospital, long-term care	Integrated	People with Parkinson’s disease and caregivers	Descriptive synthesis of multi-sectoral integrated care initiatives	Module with pathway elements (multi-sectoral initiatives but limited in time)	Not fully specified; emphasis on support, personalised care plans, coordination	Improve multi-sector communication and individualised care	Parkinson care coordinator, multidisciplinary team, individualized care plans, follow-up, caregiver involvement, education/self-management support, home visits, referral protocols, cross-sector integration.	Referral → Assessment (PwPD and caregiver) → Individualized care planning → Coordination of services → Follow-up support → Reassessment (as needed).	Specialized coordinators acted as the central point, ensuring care continuity by linking sectors (health, social, community), facilitating referrals, and maintaining ongoing contact. Multidisciplinary and multi-sectoral collaboration supported integrated care.	Neurologists, Parkinson nurses, care coordinators, physiotherapists, occupational therapists; varying qualifications	Few mentions; limited digital integration in most initiatives	Not assessed	Unified Parkinson’s Disease Rating Scale (UPDRS), American Academy of Neurology (AAN) quality measures of PD assessment, quality of life scales, and coping skills assessments.	Not reported	Improved quality of life, increased confidence and self-management, better medication management, enhanced communication among care teams, and earlier problem detection. Some benefits were short-term, with caregiver strain sometimes increasing.	Limited: only a few studies reported indicators like patient satisfaction	The need for continuous, personalized, multidisciplinary care coordinated by a specialized Parkinson’s coordinator. Barriers include limited long-term support, variability in patient readiness for self-management, and communication challenges across sectors. Facilitators are empathetic coordinators, peer support, and flexible “open-door” access to care. Training and ongoing follow-up are importan…
Study_75	Volpe et al., 2020	Various (including Europe)	Observational, cross-sectional (survey of clinical attendees in specialized dementia centers)	Outpatient, primary care, specialist clinics	Primary, secondary, tertiary	People with dementia, caregivers involved	Characterizing clinical care pathways to specialized dementia care	Module with pathway elements (focus on care pathways, not intervention)	Initial symptom recognition → first contact with GP → referral to specialist care → treatment/intervention	Understand pathways and barriers to accessing specialized dementia care	Time to specialist care, points of access, medication use, psychosocial intervention delivery	Sequential steps from symptom onset → initial help-seeking (usually primary care) → referrals to specialists (neurology, psychiatry, geriatrics) → assessments → management and follow-up; variations in timing and number of steps across regions	The level of coordination and integration between different care services (primary care, specialists, community support) varies significantly across countries, ranging from well-coordinated and seamless care networks to fragmented and poorly connected systems	General practitioners, neurologists, psychiatrists, geriatricians, psychologists, nurses, and informal caregivers are involved; general practitioners often report limited training and confidence in dementia diagnosis and care	None reported	No	Psychometric standardized pathway tool, used to systematically investigate and map the pathways followed by people with dementia to access specialized care across different countries	None	Focusing only on Europe, the study found complex and variable dementia care pathways with multiple help-seeking steps; relatively better coordination and shorter delays to specialist care in high-income Western European countries compared to middle-income regions; general practitioners commonly serve as initial contact points; cultural, healthcare system, and policy differences affect access and …	Wait times, referral delays	In Europe, implementation insights highlighted the need for clearer and more structured clinical care pathways to reduce confusion and fragmentation in dementia care. Barriers included variability in healthcare system organization, limited training and confidence among general practitioners in delivering dementia diagnoses, and insufficient integration between primary and specialized services. Fa…
Study_76	Walsh et al., 2021	Various (including Europe)	Systematic Review of RCTs	Hospital, long-term care	Primary, secondary, tertiary	People with advanced dementia, caregivers (not actively involved)	Effectiveness of palliative care and advance care planning interventions	Module with pathway elements (focus on palliative care interventions and advance care planning)	Organization and delivery of care, advance care planning	Improve comfort in dying, increase advance care planning and documentation	Palliative care delivery changes, advance care planning interventions	Referral to specialist palliative care teams (in hospital settings) → Delivery of interventions in long-term care settings → Planning and documentation of advance directives → Holding advance care planning discussions → Communication about goals of care between professionals and families.	Limited coordination across care settings; some integration via specialist palliative care teams (hospital-based); variable documentation and communication about goals of care; lack of standardised processes or pathways; inconsistent implementation across studies.	Specialist palliative care teams (hospital settings); long-term care staff; healthcare professionals involved in advance care planning; mention of staff training and education needs; lack of detailed description of specific professional roles or qualifications across studies.	Not reported	No	GDS 7 (Global Deterioration Scale, stage 7) used to define advanced dementia; no other specific tools named or abbreviated in the text.	No	Reported outcomes included comfort in dying, palliative care plans, non-palliative intervention use, advance directives documentation, advance care planning discussions, and goal concordance. Evidence was low certainty with slight improvements in some areas. No pain, quality of life, or economic outcomes were reported.	Palliative care plan presence, advance directive documentation, comfort at end-of-life	Implementation faced barriers like limited staff training, variable awareness of dementia as terminal, communication challenges, inconsistent advance care planning, and ethical issues around consent and vulnerability. Facilitators included specialist team involvement and calls for public and patient involvement (PPI). Lack of economic evaluations and standardized pain assessment tools hindered ad…
Study_77	Watson et al.,, 2021	Various (including Europe)	Systematic Review	Community, hospital, long-term care, outpatient	Primary, secondary, tertiary, integrated	People with dementia (PwD), informal caregivers (family, friends), ethnic minorities (BAME) with noted underrepresentation, older adults living alone	Evaluation of inequalities in dementia care pathways using routine and cohort data; impact of socio-economic and protected characteristics; exploration of disparities across the dementia care journey	No direct intervention; observational and analytical focus on inequalities and barriers	Diagnosis (early and late), treatment, care transitions, home care, institutional care, urgent care, follow-up	Improve equity of service provision, promote early diagnosis, support home care, reduce caregiver burden, decrease emergency admissions and institutionalization, provide culturally appropriate services	Equitable services, health education and literacy, informal caregiver support, culturally sensitive care, better communication from primary care, increased community care to sustain home care	Detection and diagnosis → access to services → clinical management → transitions to institutional or home care → caregiver support → use of emergency services → ongoing follow-up and care adjustment	Limited integration especially in socioeconomically deprived areas and ethnic minorities; need for improved communication between primary care and caregivers; lack of equitable continuity; gaps in coordination across levels and services	Mainly primary care physicians (GPs), community health professionals, informal caregivers; GPs in deprived areas have limited time and resources; need for cultural competence training; recognition of high burden on informal caregivers	No reported	No formal HTA evaluations of digital tools reported	Cognitive assessments mentioned indirectly; MMSE and similar tools likely used but not focus of review	No biomarkers reported	Inequalities in diagnosis rates (lower in deprived areas and ethnic minorities), access to treatment, quality and consistency of care, urgent care use, accelerated disease progression, institutionalization rates, survival differences by gender, education, living situation, caregiver burden, and quality of life	Access to diagnosis and treatment, equity in care provision, culturally appropriate services, health literacy, caregiver support, early diagnosis, reduced emergency and institutional care use, caregiver burden and well-being	Barriers: overburdened GPs with limited time in deprived areas, underdiagnosis in ethnic minorities (BAME), high informal caregiver burden, gender differences in care and outcomes, older adults living alone at higher risk, poor primary care communication with caregivers, lack of culturally sensitive services, insufficient community support, English-only studies limiting generalizability, predomin…
Study_78	Watson et al., 2024	UK	Observational cohort	Primary care, secondary care	Primary and secondary	People living with dementia	Descriptive; healthcare use trajectories and mortality risk	No intervention; observational description	Diagnosis, treatment, follow-up, healthcare use monitoring	Identify healthcare use trajectories; assess inequalities; relate to mortality risk	Healthcare use patterns, social/spatial inequalities, mortality risk, polypharmacy, primary care engagement	Trajectories of healthcare use post-diagnosis (GP contact, medications, secondary care)	Highlights importance of continuity, primary care role, social/spatial inequalities affecting pathways	GPs, primary care clinicians; medication management discussed	No	No	Not specified	No	Mortality risk; healthcare use trajectories; social/spatial variation in healthcare use	None explicitly reported	Barriers: attrition bias, loss to follow-up, lack of dementia severity data; inequities by social/spatial groups; importance of early, tailored care; challenges in care appropriateness
Study_79	Wells et al., 2017	UK	Rapid literature review	Care homes, primary care, community	Primary care and integrated care	People with dementia, healthcare professionals, some carers involved	Diagnostic care pathways review	Module with pathway elements	Diagnosis, postdiagnostic support	Improve diagnostic rates and postdiagnostic care	Assessment and diagnosis; use of multidisciplinary teams; involvement of primary care including GP-led memory clinics; referral management systems; training and support for primary care practitioners; postdiagnostic support and signposting to community services; integration with secondary care and research services; use of non-standardized assessments and clinical intuition; patient and caregiver…	Recognition of memory issues → History gathering (often from relatives) → Referral to specialist services (if needed) → Assessment and diagnosis (formal or informal) → Postdiagnostic support (information, referrals, follow-up) → Re-referral or further support as condition progresses	Shared responsibility across professionals; informal but effective integration of primary and secondary care; referral management to streamline access; ongoing support links through research participation.	GPs, nurses, memory nurses, health visitors; need for training and clear role definitions	Not explicitly mentioned	No	Standardized tools (e.g., MMSE) are mentioned but noted as often unsuitable in care homes due to residents’ cognitive impairment; informal assessments and clinical judgment frequently used instead.	Not reported	Improved diagnosis access; patient satisfaction; reduced waiting times; increased assessments	Patient satisfaction, waiting times, adherence to protocols	Barriers: stigma, training gaps, time constraints, reluctance to use formal tools, workload shifts, need for quality assurance and informed consent processes
Study_80	Wong-Lin, 2020	UK	Narrative review / Conceptual synthesis	Primary care, secondary care, telemedicine, mobile device settings	Primary and secondary care	People with dementia and neurodegenerative disorders (caregivers involvement noted indirectly)	Descriptive – Explores the use of computational models and clinical decision support systems (CDSSs) to improve dementia diagnosis, prognosis, and care, and to support their integration into clinical practice.	Module with pathway elements	Diagnosis, prognosis, assessment	Improve clinical decision-making, standardize assessments, enable personalized care	Diagnostic support (e.g., neuroimaging, cognitive assessments), integration of diverse data types (biomarkers, clinical data), follow-up processes, caregiver support (through digital tools), mobile-based assessments, and standardisation of dementia assessment practices.	Data collection → diagnostic evaluation (e.g., neuroimaging, cognitive testing) → use of computational models → decision support via CDSS → potential follow-up and monitoring through mobile or telemedicine platforms.	Potential for improved coordination through CDSS by integrating diverse data (e.g., neuroimaging, cognitive assessments, biomarkers). Aims to enhance continuity between primary and secondary care, support standardisation of assessments, and enable integration with telemedicine platforms. Full integration not yet achieved; depends on clinical adoption	Clinicians, physicians, healthcare specialists, and computational researchers. Emphasis on interdisciplinary collaboration. Notes lack of clinician engagement and possible skill/training gaps in using CDSS.	Computerized Decision Support Systems (CDSS) including specialized computational models for neuroimaging and systems-based models integrating diverse data types. Some tools are mobile-based (e.g., IMI RADAR-AD, EDoN projects) enabling remote dementia assessments. Usage ranges from research to potential clinical application, with noted concerns about data security and privacy.	No explicit HTA assessments mentioned	Standard cognitive assessments and markers used but not detailed (e.g., MMSE, MoCA implied); mention of open dementia datasets	Neuroimaging biomarkers, possibly CSF and plasma biomarkers (implied but not specified)	Improved dementia diagnosis and prognosis accuracy; potential reduction in delays and healthcare costs; increased accessibility to assessments; insights into underlying neural mechanisms; identification of new diagnostic and prognostic markers; challenges in predictive precision for MCI cases highlighted.	None explicitly stated; discussion of underdiagnosis and misdiagnosis reduction, accessibility improvement	Feasibility depends on clinician engagement and collaboration among stakeholders; barriers include clinician resistance, lack of translational focus in models, data security and privacy concerns, challenges in model validation and adapting to clinical practice; facilitators involve multidisciplinary cooperation and integration into telemedicine; training and adoption remain critical for success.
Study_81	Wyman et al., 2024	UK	Randomised Controlled Trial (RCT)	Community (home-based), dyadic care setting	Primary / integrated	PB80:G83eople living with dementia and their family carers (dyads)	Process evaluation of a psychosocial intervention (NIDUS-Family)	Module with pathway elements	Follow-up, support, personalisation	Support carers and people living with dementia to personalise care, maintain identity, improve wellbeing and independence	Manualised multimodal psychosocial intervention: Goal setting (Goal Attainment Scaling), tailored, flexible ; psychosocial support; carer education; consistent facilitator; personalised goals	Goal setting → tailored intervention sessions → reflection and adjustment → incremental small steps	Consistent facilitator provides continuity; integration between carer and person with dementia; focus varies by engagement level of care recipient	Facilitators trained in delivering psychosocial intervention; role includes	Not explicitly mentioned	No	Goal Attainment Scaling (GAS), Acceptability Questionnaire (AQ); no se mencionan herramientas cognitivas estandarizadas específicas (como MMSE, MoCA, ADL)	Not reported	Improved quality of life and independence for people with dementia; enhanced carer wellbeing and skills; progress in personalized goals; better relationships; effective use of tailored care strategies.	Carer and dementia patient wellbeing; progress on goals; satisfaction with care; intervention acceptability; improved quality of life	Facilitator consistency and tailored support were key; flexible, personalized goals helped engagement; barriers included limited participation from less engaged dyads; importance of small, manageable steps; challenges in balancing autonomy and support; intervention feasible but limited by language and trial setting constraints.

## Sheet: ReadMe
Supplementary Table 1 – Data Extraction Matrix
Title of Review: Evidence-Based Care Pathways for People with Dementia and Neurodegenerative Disorders: Including Models, Integration of Digital Technologies, and Quality Indicators Number of Included Studies: 81
1. Description of File Content This Excel file contains the full data extraction matrix for all 81 studies included in the systematic review Evidence-Based Care Pathways for People with Dementia and Neurodegenerative Disorders. It provides comprehensive information on study characteristics, care pathway components, digital technology integration, quality indicators, and implementation details. Th…
2. Column Descriptions
Country / Region – Geographic location where the study was conducted.
Study Type – Type of study design (e.g., qualitative, quantitative, mixed methods, cohort, RCT).
Care Settings Involved – Healthcare or community settings described (e.g., hospitals, specialist clinics, memory services, community-based programs).
Level of Care – Level of healthcare involved (primary, secondary, tertiary, community, integrated care).
Target Population – Population studied (e.g., people with dementia, specific neurodegenerative disorders, caregivers, professionals).
Study Focus – Main objectives or questions addressed by the study.
Intervention Scope – Complete Care Pathway or Partial Phase – Indicates whether the study examines a full care pathway or specific components/phases.
Care Pathway Phases Addressed – Stages of the care continuum discussed (e.g., early detection, diagnosis, post-diagnostic support, ongoing management, palliative care).
Care Pathway Aim – Purpose or intended goals of the care pathway or intervention related to dementia or neurodegeneration.
Care Pathway Scope & Components – Key components included (e.g., multidisciplinary care, case management, digital integration, family support).
Care Processes Described – Activities, procedures, or support processes implemented within the pathway.
Coordination, Continuity, and Integration – Descriptions of communication, referral pathways, service integration, continuity of care, and interprofessional collaboration.
Professional Roles / Qualifications – Health and social care professionals involved and their competencies or roles within the care pathway.
Digital Tools / Technology – Digital technologies used or integrated (e.g., telehealth, cognitive assessment tools, monitoring systems).
Digital Tools Assessed via HTA – Whether digital tools were formally evaluated using Health Technology Assessment (HTA) frameworks.
Standardized Cognitive Questionnaires, Instruments, Tools, and Assessments – Standardized clinical tools used for diagnosis, monitoring, or evaluation.
Biomarkers Included – Biological markers reported (e.g., imaging, CSF, genetic markers).
Reported Outcomes – Primary outcomes, findings, or thematic results as reported by the study.
Quality Indicators Reported – Any measures of care quality, performance indicators, or evaluation metrics.
Implementation Insights – Barriers, facilitators, recommendations, and practical considerations for implementing care pathways or interventions.
3. Data Extraction Method
Data extraction was conducted independently by two reviewers using a structured extraction template aligned with PRISMA 2020 guidelines. All extracted data were compared and discrepancies resolved through consensus or consultation with a third reviewer. Extraction captured only information explicitly reported in the included studies; no assumptions or imputations were made. The matrix includes de…
